# Supplementary material for: Lysosome purinergic receptor P2X4 regulates neoangiogenesis induced by microvesicles from sarcoma patients
Source: Cell Death Dis. 2021 Aug 17;12(9):797. doi: 10.1038/s41419-021-04069-w (PMC8371002; doi:10.1038/s41419-021-04069-w)
Supplement: Supplementary file 12 — Supplementary Table 2 [file 41419_2021_4069_MOESM12_ESM.xlsx]

## Sheet: Foglio1
Fasta headers common proteins present in plasma MVs and MVs from cultured biopsy of the same patient performed in duplicated	Peptides	Razor + unique peptides	Unique peptides	Peptides plasma MVs patient 1 A	Peptides content in MVs obtained from cultured Biopsy (B)	Mol. weight [kDa]	LFQ intensity MVs (A)	LFQ intensity MVs (B)	FC A/B
>sp|P06737|PYGL_HUMAN Glycogen phosphorylase, liver form OS=Homo sapiens GN=PYGL PE=1 SV=4	3	3	3	A	1	97.147	1266400	0	#DIV/0!
>sp|P18206|VINC_HUMAN Vinculin OS=Homo sapiens GN=VCL PE=1 SV=4	4	4	4	3	3	123.8	1321000	699500	1.88849
>sp|Q9BXJ4|C1QT3_HUMAN Complement C1q tumor necrosis factor-related protein 3 OS=Homo sapiens GN=C1QTNF3 PE=1 SV=1	5	5	5	5	3	26.994	12538000	6744800	1.85891
>sp|Q07954|LRP1_HUMAN Prolow-density lipoprotein receptor-related protein 1 OS=Homo sapiens GN=LRP1 PE=1 SV=2	20	20	20	20	17	504.6	25356000	15612000	1.62414
>sp|P07195|LDHB_HUMAN L-lactate dehydrogenase B chain OS=Homo sapiens GN=LDHB PE=1 SV=2	4	4	3	4	4	36.638	13043000	8594300	1.51763
>sp|Q13418|ILK_HUMAN Integrin-linked protein kinase OS=Homo sapiens GN=ILK PE=1 SV=2	4	4	4	4	4	51.419	3876900	2671900	1.45099
>sp|P12111|CO6A3_HUMAN Collagen alpha-3(VI) chain OS=Homo sapiens GN=COL6A3 PE=1 SV=5	9	9	9	8	9	343.67	6553800	4600300	1.42465
>sp|P28074|PSB5_HUMAN Proteasome subunit beta type-5 OS=Homo sapiens GN=PSMB5 PE=1 SV=3	3	3	3	3	3	28.48	2121000	1604600	1.32182
>sp|P00738|HPT_HUMAN Haptoglobin OS=Homo sapiens GN=HP PE=1 SV=1;>sp|P00739|HPTR_HUMAN Haptoglobin-related protein OS=Homo sapiens GN=HPR PE=2 SV=2	5	5	5	5	4	45.205	11725000	9120200	1.28561
>sp|P35442|TSP2_HUMAN Thrombospondin-2 OS=Homo sapiens GN=THBS2 PE=1 SV=2	3	3	3	3	3	129.99	697150	548520	1.27097
>sp|P08238|HS90B_HUMAN Heat shock protein HSP 90-beta OS=Homo sapiens GN=HSP90AB1 PE=1 SV=4	5	3	3	5	5	83.263	940660	743040	1.26596
>sp|Q93088|BHMT1_HUMAN Betaine--homocysteine S-methyltransferase 1 OS=Homo sapiens GN=BHMT PE=1 SV=2	3	3	3	3	3	44.998	3857100	3048300	1.26533
>sp|Q9NZN3|EHD3_HUMAN EH domain-containing protein 3 OS=Homo sapiens GN=EHD3 PE=1 SV=2	3	3	3	3	2	60.886	1607400	1299200	1.23722
>sp|P04406|G3P_HUMAN Glyceraldehyde-3-phosphate dehydrogenase OS=Homo sapiens GN=GAPDH PE=1 SV=3	12	12	12	11	12	36.053	66647000	54022000	1.2337
>sp|Q86UX7|URP2_HUMAN Fermitin family homolog 3 OS=Homo sapiens GN=FERMT3 PE=1 SV=1	3	3	3	3	3	75.952	3054800	2504800	1.21958
>sp|P14618|KPYM_HUMAN Pyruvate kinase PKM OS=Homo sapiens GN=PKM PE=1 SV=4	11	11	11	10	9	57.936	25317000	20968000	1.20741
>sp|P12109|CO6A1_HUMAN Collagen alpha-1(VI) chain OS=Homo sapiens GN=COL6A1 PE=1 SV=3	3	3	3	2	2	108.53	9719400	8132800	1.19509
>sp|P68366|TBA4A_HUMAN Tubulin alpha-4A chain OS=Homo sapiens GN=TUBA4A PE=1 SV=1	19	19	3	19	18	49.924	114320000	101240000	1.1292
>sp|P04075|ALDOA_HUMAN Fructose-bisphosphate aldolase A OS=Homo sapiens GN=ALDOA PE=1 SV=2	3	3	3	3	2	39.42	1967300	1783200	1.10324
>sp|P07996|TSP1_HUMAN Thrombospondin-1 OS=Homo sapiens GN=THBS1 PE=1 SV=2	17	4	4	17	17	129.38	4156500	3902100	1.0652
>sp|Q9Y490|TLN1_HUMAN Talin-1 OS=Homo sapiens GN=TLN1 PE=1 SV=3	34	34	34	34	26	269.76	31060000	29783000	1.04288
>sp|O75083|WDR1_HUMAN WD repeat-containing protein 1 OS=Homo sapiens GN=WDR1 PE=1 SV=4	4	4	4	4	3	66.193	4948200	4780400	1.0351
>sp|P26022|PTX3_HUMAN Pentraxin-related protein PTX3 OS=Homo sapiens GN=PTX3 PE=1 SV=3	6	6	6	6	5	41.975	13471000	13102000	1.02816
>sp|P27105|STOM_HUMAN Erythrocyte band 7 integral membrane protein OS=Homo sapiens GN=STOM PE=1 SV=3	4	4	4	3	4	31.73	1619800	1622200	0.998521
>sp|P11142|HSP7C_HUMAN Heat shock cognate 71 kDa protein OS=Homo sapiens GN=HSPA8 PE=1 SV=1;>sp|P54652|HSP72_HUMAN Heat shock-related 70 kDa protein 2 OS=Homo sapiens GN=HSPA2 PE=1 SV=1	8	8	6	8	7	70.897	11870000	11953000	0.993056
>sp|P61224|RAP1B_HUMAN Ras-related protein Rap-1b OS=Homo sapiens GN=RAP1B PE=1 SV=1;>sp|P62834|RAP1A_HUMAN Ras-related protein Rap-1A OS=Homo sapiens GN=RAP1A PE=1	4	4	4	4	4	20.825	6050600	6144300	0.98475
>sp|P06733|ENOA_HUMAN Alpha-enolase OS=Homo sapiens GN=ENO1 PE=1 SV=2	3	3	3	3	3	47.168	2773700	2874700	0.964866
>sp|P23526|SAHH_HUMAN Adenosylhomocysteinase OS=Homo sapiens GN=AHCY PE=1 SV=4	7	7	7	6	7	47.716	10398000	11002000	0.945101
>sp|P60842|IF4A1_HUMAN Eukaryotic initiation factor 4A-I OS=Homo sapiens GN=EIF4A1 PE=1 SV=1;>sp|Q14240|IF4A2_HUMAN Eukaryotic initiation factor 4A-II OS=Homo sapiens GN=EIF4A2 PE=1 SV=2	3	3	3	3	3	46.153	2719200	2879700	0.944265
>sp|P02794|FRIH_HUMAN Ferritin heavy chain OS=Homo sapiens GN=FTH1 PE=1 SV=2	4	4	4	4	3	21.225	45071000	48264000	0.933843
>sp|P63261|ACTG_HUMAN Actin, cytoplasmic 2 OS=Homo sapiens GN=ACTG1 PE=1 SV=1;>sp|P60709|ACTB_HUMAN Actin, cytoplasmic 1 OS=Homo sapiens GN=ACTB PE=1 SV=1	18	18	11	17	16	41.792	204050000	225980000	0.902956
>sp|Q08380|LG3BP_HUMAN Galectin-3-binding protein OS=Homo sapiens GN=LGALS3BP PE=1 SV=1	6	6	6	6	5	65.33	7344800	8176200	0.898315
>sp|P21333|FLNA_HUMAN Filamin-A OS=Homo sapiens GN=FLNA PE=1 SV=4	10	10	10	9	9	280.74	4311700	4804800	0.897373
>sp|P60660|MYL6_HUMAN Myosin light polypeptide 6 OS=Homo sapiens GN=MYL6 PE=1 SV=2;>sp|P14649|MYL6B_HUMAN Myosin light chain 6B OS=Homo sapiens GN=MYL6B PE=1 SV=1	3	3	3	3	2	16.93	1745100	1944900	0.89727
>sp|O95834|EMAL2_HUMAN Echinoderm microtubule-associated protein-like 2 OS=Homo sapiens GN=EML2 PE=1 SV=1	3	3	3	3	2	70.678	578280	661660	0.873984
>sp|O43854|EDIL3_HUMAN EGF-like repeat and discoidin I-like domain-containing protein 3 OS=Homo sapiens GN=EDIL3 PE=1 SV=1	12	12	12	12	12	53.764	20879000	25214000	0.828072
>sp|P07900|HS90A_HUMAN Heat shock protein HSP 90-alpha OS=Homo sapiens GN=HSP90AA1 PE=1 SV=5	6	6	4	6	6	84.659	9211300	11566000	0.796412
>sp|P07437|TBB5_HUMAN Tubulin beta chain OS=Homo sapiens GN=TUBB PE=1 SV=2	17	17	4	15	16	49.67	36968000	46740000	0.790929
>sp|Q5VTE0|EF1A3_HUMAN Putative elongation factor 1-alpha-like 3 OS=Homo sapiens GN=EEF1A1P5 PE=5 SV=1;>sp|P68104|EF1A1_HUMAN Elongation factor 1-alpha 1 OS=Homo sapiens GN=EEF1A1 PE=1 SV=1;>sp|Q05639|EF1A2_HUMAN Elongation factor 1-alpha 2 OS=Homo sapiens	5	5	5	5	5	50.184	10330000	13126000	0.786988
>sp|P04114|APOB_HUMAN Apolipoprotein B-100 OS=Homo sapiens GN=APOB PE=1 SV=2	7	4	4	7	7	515.6	18259000	23732000	0.769383
>sp|P00742|FA10_HUMAN Coagulation factor X OS=Homo sapiens GN=F10 PE=1 SV=2	3	3	3	3	3	54.731	8594800	12242000	0.702075
>sp|Q92743|HTRA1_HUMAN Serine protease HTRA1 OS=Homo sapiens GN=HTRA1 PE=1 SV=1	6	6	6	6	4	51.286	6753600	9731800	0.693972
>sp|Q08431|MFGM_HUMAN Lactadherin OS=Homo sapiens GN=MFGE8 PE=1 SV=2	7	7	7	6	7	43.122	6445200	9419600	0.684233
>sp|P35579|MYH9_HUMAN Myosin-9 OS=Homo sapiens GN=MYH9 PE=1 SV=4	44	44	44	40	38	226.53	56422000	92895000	0.607374
>sp|P62805|H4_HUMAN Histone H4 OS=Homo sapiens GN=HIST1H4A PE=1 SV=2	4	4	4	3	4	11.367	12097000	19995000	0.605001
>sp|P05556|ITB1_HUMAN Integrin beta-1 OS=Homo sapiens GN=ITGB1 PE=1 SV=2	3	3	3	3	3	88.414	1821300	3083200	0.590717
>sp|P07355|ANXA2_HUMAN Annexin A2 OS=Homo sapiens GN=ANXA2 PE=1 SV=2;>sp|A6NMY6|AXA2L_HUMAN Putative annexin A2-like protein OS=Homo sapiens GN=ANXA2P2 PE=5 SV=2	5	5	5	5	5	38.604	5681900	11955000	0.475274
>sp|P02751|FINC_HUMAN Fibronectin OS=Homo sapiens GN=FN1 PE=1 SV=4	69	69	69	59	67	262.62	239450000	519950000	0.460525
>sp|P98160|PGBM_HUMAN Basement membrane-specific heparan sulfate proteoglycan core protein OS=Homo sapiens GN=HSPG2 PE=1 SV=4	20	20	20	7	20	468.83	4784700	10632000	0.450028
>sp|P02452|CO1A1_HUMAN Collagen alpha-1(I) chain OS=Homo sapiens GN=COL1A1 PE=1 SV=5	10	10	10	8	9	138.94	6638900	15253000	0.435252
>sp|Q99878|H2A1J_HUMAN Histone H2A type 1-J OS=Homo sapiens GN=HIST1H2AJ PE=1 SV=3;	4	4	1	3	4	13.936	4584000	11097000	0.413085
>sp|P08670|VIME_HUMAN Vimentin OS=Homo sapiens GN=VIM PE=1 SV=4	7	6	5	6	7	53.651	1454400	4829600	0.301143
>sp|P08758|ANXA5_HUMAN Annexin A5 OS=Homo sapiens GN=ANXA5 PE=1 SV=2	3	3	3	3	2	35.936	1357000	4894800	0.277233
>sp|P12814|ACTN1_HUMAN Alpha-actinin-1 OS=Homo sapiens GN=ACTN1 PE=1 SV=2;>sp|O43707|ACTN4_HUMAN Alpha-actinin-4 OS=Homo sapiens GN=ACTN4 PE=1 SV=2	3	3	3	2	3	103.06	0	1773500	0
>sp|P08123|CO1A2_HUMAN Collagen alpha-2(I) chain OS=Homo sapiens GN=COL1A2 PE=1 SV=7	4	4	4	1	4	129.31	0	3732900	0
>sp|P11717|MPRI_HUMAN Cation-independent mannose-6-phosphate receptor OS=Homo sapiens GN=IGF2R PE=1 SV=3	4	4	4	2	4	274.37	0	2577900	0

## Sheet: Foglio2
Raw data of plasma MVs proteins content from Giant cell tumor patient 2	Description	#Peptides	#coverage %
O75083	WD repeat-containing protein 1	2	4.3
O95445	Apolipoprotein M	2	6.9
O95834	Echinoderm microtubule-associated protein-like 2	2	3.1
P00742	Coagulation factor X	2	4.1
P00966	Argininosuccinate synthase	2	3.6
P06737	Glycogen phosphorylase, liver form	2	2.5
P62987	Ubiquitin-60S ribosomal protein L40	2	2.7
P11532	Dystrophin	2	0.6
P12109	Collagen alpha-1(VI) chain	2	1.2
P18206	Vinculin	2	1.9
P22352	Glutathione peroxidase 3	2	1.8
P23528	Cofilin-1	2	2.5
P28300	Protein-lysine 6-oxidase	2	2.9
P35443	Thrombospondin-4	2	2.6
P36871	Phosphoglucomutase-1	2	3.9
P63104	14-3-3 protein zeta/delta	2	4.6
Q5VTE0	Putative elongation factor 1-alpha-like 3	2	5.2
Q15063	Periostin	2	5.1
Q68DK2	Zinc finger FYVE domain-containing protein 26	2	0.7
Q86UX7	Fermitin family homolog 3	2	4.3
Q93088	Betaine--homocysteine S-methyltransferase 1	2	9.9
P00738	Haptoglobin	3	7.6
P04075	Fructose-bisphosphate aldolase A	3	15.9
Q99878	Histone H2A type 1-J	3	27.3
P07195	L-lactate dehydrogenase B chain	3	10.5
P07355	Annexin A2	3	10.3
P08238	Heat shock protein HSP 90-beta	3	5.5
P08670	Vimentin	3	5.6
P23526	Adenosylhomocysteinase	3	10.6
P35442	Thrombospondin-2	3	2.8
P60842	Eukaryotic initiation factor 4A-I	3	9.1
P62805	Histone H4	3	33
P98160	Basement membrane-specific heparan sulfate proteoglycan core protein	3	0.7
Q9NZN3	EH domain-containing protein 3	3	9.3
P02452	Collagen alpha-1(I) chain	4	4.1
P02794	Ferritin heavy chain	4	28.4
P11142	Heat shock cognate 71 kDa protein	4	9.4
P28074	Proteasome subunit beta type-5	4	17.9
P61224	Ras-related protein Rap-1b	4	30.4
Q08380	Galectin-3-binding protein	4	9.7
Q13418	Integrin-linked protein kinase	4	12.6
P04114	Apolipoprotein B-100	5	1.2
P07900	Heat shock protein HSP 90-alpha	5	7.2
P12111	Collagen alpha-3(VI) chain	5	2.5
Q3ZCM7	Tubulin beta-8 chain	5	16.7
Q9BXJ4	Complement C1q tumor necrosis factor-related protein 3	5	19.1
O43854	EGF-like repeat and discoidin I-like domain-containing protein 3	6	20.6
P21333	Filamin-A	6	3.4
P26022	Pentraxin-related protein PTX3	6	22.8
P69905	Hemoglobin subunit alpha	6	63.4
Q08431	Lactadherin	6	21.2
Q92743	Serine protease HTRA1	6	14.2
P01024	Complement C3	8	4.6
P68133	Actin, alpha skeletal muscle	8	22.5
P68871	Hemoglobin subunit beta	8	67.3
P14618	Pyruvate kinase PKM	10	28.1
P04406	Glyceraldehyde-3-phosphate dehydrogenase	11	47.8
P07437	Tubulin beta chain	13	38.5
P68371	Tubulin beta-4B chain	13	38.4
P07996	Thrombospondin-1	14	15.3
P68363	Tubulin alpha-1B chain	15	39.5
P68366	Tubulin alpha-4A chain	16	43.1
P63261	Actin, cytoplasmic 2	18	59.2
Q07954	Prolow-density lipoprotein receptor-related protein 1	19	5.7
Q9Y490	Talin-1	28	17.5
P35579	Myosin-9	33	20.8
P02751	Fibronectin	41	28.5

## Sheet: Foglio3
Raw data of plasma MVs proteins from Giant cell tumor patient 3	Description	#Peptides	#score
F8W696	Apolipoprotein A-I (F8W696_HUMAN)	5	4.07
Q6ZQY1	cDNA FLJ46809 fis, clone TRACH3035451 (Fragment) (Q6ZQY1_HUMAN)	3	3.51
Q59F15	COL4A1 protein variant (Fragment) (Q59F15_HUMAN)	3	9.45
E7ENL6	Collagen alpha-3(VI) chain (E7ENL6_HUMAN)	3	1.91
A0A023QZ36	NADH-ubiquinone oxidoreductase chain 1 (A0A023QZ36_HUMAN)	3	4.22
M0R2R3	17-beta-hydroxysteroid dehydrogenase 14 (M0R2R3_HUMAN)	2	15
A0A1W2PNV9	6-phosphofructo-2-kinase/fructose-2,6-bisphosphatase 3 (Fragment) (A0A1W2PNV9_HUMAN)	2	2.71
L8EAF7	Alternative protein NAALAD2 (L8EAF7_HUMAN)	2	6.82
C9JGT8	AP-2 complex subunit mu (Fragment) (C9JGT8_HUMAN)	2	0.91
V9GYE3	Apolipoprotein A-II (V9GYE3_HUMAN)	2	2.76
A0A1B0GVM0	Brain-enriched guanylate kinase-associated protein (A0A1B0GVM0_HUMAN)	2	9.27
B4DWA1	Brain-specific angiogenesis inhibitor 1-associated protein 2 (B4DWA1_HUMAN)	2	2.26
E5RFL2	Carbonic anhydrase 1 (Fragment) (E5RFL2_HUMAN)	2	7.83
B3KNL5	cDNA FLJ14873 fis, clone PLACE1002685, highly similar to B-cell linker protein (B3KNL5_HUMAN)	2	2.39
B3KPT2	cDNA FLJ32146 fis, clone PLACE5000115, highly similar to Homo sapiens rhomboid family 1 (Drosophila) (RHBDF1), mRNA (B3KPT2_HUMAN)	2	1.21
Q6ZQN2	cDNA FLJ46846 fis, clone UTERU3004635, moderately similar to Neuroblast differentiation associated protein AHNAK (Fragment) (Q6ZQN2_HUMAN)	2	6.59
B4DUJ3	cDNA FLJ52895, highly similar to Carbonic anhydrase 3 (B4DUJ3_HUMAN)	2	3.41
B4DKW2	cDNA FLJ56001, highly similar to Putative ATP-dependent RNA helicase DHX57 (Fragment) (B4DKW2_HUMAN)	2	1.55
B4DIS0	cDNA FLJ57840, highly similar to Chromodomain-helicase-DNA-binding protein 7 (B4DIS0_HUMAN)	2	5.3
B4DMS3	cDNA FLJ59036, highly similar to von Willebrand factor (B4DMS3_HUMAN)	2	1.67
B4DSR4	cDNA FLJ59973, highly similar to Elongation factor 1-gamma (B4DSR4_HUMAN)	2	2.32
B4DR57	cDNA FLJ60818, highly similar to Complement C3 (B4DR57_HUMAN)	2	2.26
B2RC86	cDNA, FLJ95902, highly similar to Homo sapiens transcription elongation factor B polypeptide 3B(elongin A2) (TCEB3B), mRNA (B2RC86_HUMAN)	2	2.69
A0A087WSX6	CMT1A duplicated region transcript 1 protein (A0A087WSX6_HUMAN)	2	1.13
Q14403	Gamma-G globin (Fragment) (Q14403_HUMAN)	2	1.64
D6W4Z6	HCG23833, isoform CRA_b (D6W4Z6_HUMAN)	2	1.61
B4DDD8	Histidine--tRNA ligase, cytoplasmic (B4DDD8_HUMAN)	2	1.07
H0Y765	Histone-lysine N-methyltransferase 2C (Fragment) (H0Y765_HUMAN)	2	2.51
Q96GL3	IRF3 protein (Q96GL3_HUMAN)	2	3.45
A6H8K3	ITPR3 protein (Fragment) (A6H8K3_HUMAN)	2	1.91
A0A087WWA3	Kinesin-like protein KIF1B (A0A087WWA3_HUMAN)	2	4.22
B1APN9	Liprin-alpha-4 (B1APN9_HUMAN)	2	15
G8JLP4	Meiosis regulator and mRNA stability factor 1 (G8JLP4_HUMAN)	2	2.71
H7C474	Mitoguardin 2 (Fragment) (H7C474_HUMAN)	2	6.82
A0A494BZV2	Myosin phosphatase Rho-interacting protein (A0A494BZV2_HUMAN)	2	0.91
A0A087X1N7	Nebulin (A0A087X1N7_HUMAN)	2	2.76
H7BZA0	Neurobeachin-like protein 1 (Fragment) (H7BZA0_HUMAN)	2	3.27
A0A0A0MT09	Nuclear inhibitor of protein phosphatase 1 (Fragment) (A0A0A0MT09_HUMAN)	2	2.26
A6NF31	Oral-facial-digital syndrome 1 protein (A6NF31_HUMAN)	2	4.83
A6NIW5	Peroxiredoxin 2, isoform CRA_a (A6NIW5_HUMAN)	2	2.39
E7EVG6	Peroxisome proliferator-activated receptor gamma coactivator-related protein 1 (E7EVG6_HUMAN)	2	1.21
A0A140VKG8	Piwi-like 4 (Drosophila), isoform CRA_a (A0A140VKG8_HUMAN)	2	2.59
Q7Z727	PRKCA protein (Fragment) (Q7Z727_HUMAN)	2	1.41
A0A1W2PNZ9	Probable JmjC domain-containing histone demethylation protein 2C (A0A1W2PNZ9_HUMAN)	2	4.55
A6XGL3	Protease serine 1 (A6XGL3_HUMAN)	2	2.3
B4DNN4	Ribonucleoside-diphosphate reductase (B4DNN4_HUMAN)	2	1.67
I3L4D6	Sarcalumenin (I3L4D6_HUMAN)	2	2.32
G1UI16	SCC-112 protein, isoform CRA_b (G1UI16_HUMAN)	2	2.26
A0A087WVP4	Smoothelin (A0A087WVP4_HUMAN)	2	1.69
A0A0U1RQI5	Sorbin and SH3 domain-containing protein 1 (Fragment) (A0A0U1RQI5_HUMAN)	2	2.13
A4QPE4	SPTBN2 protein (A4QPE4_HUMAN)	2	3.64
H3BN78	Synaptotagmin-17 (H3BN78_HUMAN)	2	1.2
A0A0G2JNU3	Transcription factor TFIIIB component B'' homolog (A0A0G2JNU3_HUMAN)	2	2.13
B2RB57	Ubiquitin-like modifier-activating enzyme ATG7 (B2RB57_HUMAN)	2	1.32
C9J7I2	VPS35 endosomal protein sorting factor-like (C9J7I2_HUMAN)	2	2.02
A0A0J9YYE2	Zinc finger CCCH domain-containing protein 3 (Fragment) (A0A0J9YYE2_HUMAN)	2	1.2
A0A087WVT1	Zinc finger protein 48 (A0A087WVT1_HUMAN)	2	1.23
A0A0C4DGB6	Serum albumin (A0A0C4DGB6_HUMAN)	10	23.5
B3KNL5	cDNA FLJ14873 fis, clone PLACE1002685, highly similar to B-cell linker protein (B3KNL5_HUMAN)	2	1.72
Q59F15	COL4A1 protein variant (Fragment) (Q59F15_HUMAN)	2	1.45
Q14403	Gamma-G globin (Fragment) (Q14403_HUMAN)	2	0.45
B4DDD8	Histidine--tRNA ligase, cytoplasmic (B4DDD8_HUMAN)	2	1.37
G8JLP4	Meiosis regulator and mRNA stability factor 1 (G8JLP4_HUMAN)	2	1.46
H7C474	Mitoguardin 2 (Fragment) (H7C474_HUMAN)	2	1.38
A0A494BZV2	Myosin phosphatase Rho-interacting protein (A0A494BZV2_HUMAN)	2	1.34
A6XGL3	Protease serine 1 (A6XGL3_HUMAN)	2	2.23
A0A0U1RQI5	Sorbin and SH3 domain-containing protein 1 (Fragment) (A0A0U1RQI5_HUMAN)	2	2.2
H3BN78	Synaptotagmin-17 (H3BN78_HUMAN)	2	1.34
F8W696	Apolipoprotein A-I (F8W696_HUMAN)	3	6.78
B4DWA1	Brain-specific angiogenesis inhibitor 1-associated protein 2 (B4DWA1_HUMAN)	2	2.7
B3KPT2	cDNA FLJ32146 fis, clone PLACE5000115, highly similar to Homo sapiens rhomboid family 1 (Drosophila) (RHBDF1), mRNA (B3KPT2_HUMAN)	2	1.35
B4DIS0	cDNA FLJ57840, highly similar to Chromodomain-helicase-DNA-binding protein 7 (B4DIS0_HUMAN)	2	2.42
B4DMS3	cDNA FLJ59036, highly similar to von Willebrand factor (B4DMS3_HUMAN)	2	3.45
B2RC86	cDNA, FLJ95902, highly similar to Homo sapiens transcription elongation factor B polypeptide 3B(elongin A2) (TCEB3B), mRNA (B2RC86_HUMAN)	2	2.35
A0A0A0MS08	Immunoglobulin heavy constant gamma 1 (Fragment) (A0A0A0MS08_HUMAN)	2	1.67
A6H8K3	ITPR3 protein (Fragment) (A6H8K3_HUMAN)	2	2.58
A0A087WWA3	Kinesin-like protein KIF1B (A0A087WWA3_HUMAN)	2	3.52
A0A023QZ36	NADH-ubiquinone oxidoreductase chain 1 (A0A023QZ36_HUMAN)	2	2.35
A6NIW5	Peroxiredoxin 2, isoform CRA_a (A6NIW5_HUMAN)	2	2.45
Q7Z727	PRKCA protein (Fragment) (Q7Z727_HUMAN)	2	2.32
A0A0C4DGB6	Serum albumin (A0A0C4DGB6_HUMAN)	2	1.07
A0A0A0MTS7	Titin (A0A0A0MTS7_HUMAN)	2	1.32

## Sheet: Foglio4
Raw data of plasma MVs proteins content from Giant cell tumor patient 4	Description	#Peptides	#coverage%
A0A384MR03	Epididymis secretory sperm binding protein (A0A384MR03_HUMAN)	15	3.11
E2RVJ0	Anion exchange protein (E2RVJ0_HUMAN)	10	2.32
H0Y7Z1	Fibronectin (Fragment) (H0Y7Z1_HUMAN)	5	2.73
E7ESW6	WD repeat-containing protein 87 (E7ESW6_HUMAN)	5	3.91
B2R4M6	Protein S100 (B2R4M6_HUMAN)	4	4.26
B2RMN7	Spectrin beta chain (B2RMN7_HUMAN)	4	0.41
A0A0A0MTS7	Titin (A0A0A0MTS7_HUMAN)	4	9.26
F8W696	Apolipoprotein A-I (F8W696_HUMAN)	3	1.58
A6NIW5	Peroxiredoxin 2, isoform CRA_a (A6NIW5_HUMAN)	3	0.46
D3DVD8	Spectrin, alpha, erythrocytic 1 (Elliptocytosis 2), isoform CRA_c (D3DVD8_HUMAN)	3	2.31
A7E261	5-oxoprolinase (ATP-hydrolysing) (A7E261_HUMAN)	2	5.37
Q562M3	Actin-like protein (Fragment) (Q562M3_HUMAN)	2	5.6
A0A1B0GUL6	BTB/POZ domain-containing protein 8 (A0A1B0GUL6_HUMAN)	2	3.11
B3KVN0	cDNA FLJ16785 fis, clone NT2RI2015342, highly similar to Solute carrier family 2, facilitated glucose transporter member 1 (B3KVN0_HUMAN)	2	2.32
B3KP05	cDNA FLJ30874 fis, clone FEBRA2004329, moderately similar to MYOSIN HEAVY CHAIN, CARDIAC MUSCLE ISOFORM (B3KP05_HUMAN)	2	0
B3KT81	cDNA FLJ37836 fis, clone BRSSN2010587, weakly similar to Homo sapiens MDN1, midasin homolog (yeast) (MDN1), mRNA (B3KT81_HUMAN)	2	2.73
B4DZH0	cDNA FLJ50310, highly similar to Zinc finger protein 198 (B4DZH0_HUMAN)	2	3.91
B4DMZ9	cDNA FLJ52335, highly similar to Homo sapiens cAMP responsive element binding protein 3-like 4 (CREB3L4), mRNA (B4DMZ9_HUMAN)	2	4.26
B4E3Q9	cDNA FLJ59659, highly similar to Vinculin (B4E3Q9_HUMAN)	2	0.41
Q9H6W9	cDNA: FLJ21785 fis, clone HEP00324 (Q9H6W9_HUMAN)	2	9.26
C9JW89	Coiled-coil domain-containing protein 116 (Fragment) (C9JW89_HUMAN)	2	0
Q496C9	D-aminoacyl-tRNA deacylase (Q496C9_HUMAN)	2	1.23
A0A096LNH6	Dedicator of cytokinesis protein 1 (A0A096LNH6_HUMAN)	2	1.58
A0A499FJI4	E3 ubiquitin-protein ligase MYCBP2 (A0A499FJI4_HUMAN)	2	0.46
E9PIH6	EH domain-binding protein 1-like protein 1 (Fragment) (E9PIH6_HUMAN)	2	2.31
V9HW24	Epididymis secretory protein Li 73 (V9HW24_HUMAN)	2	5.37
V9HW11	Epididymis secretory sperm binding protein Li 83p (V9HW11_HUMAN)	2	1.45
Q86TT1	Full-length cDNA clone CS0DD006YL02 of Neuroblastoma of Homo sapiens (human) (Q86TT1_HUMAN)	2	2.3
A0A024R663	Kinectin 1 (Kinesin receptor), isoform CRA_a (A0A024R663_HUMAN)	2	1.45
A3R0T7	Liver histone H1e (A3R0T7_HUMAN)	2	1.23
X1WI25	N-acetylaspartylglutamate synthase A (Fragment) (X1WI25_HUMAN)	2	1.78
H7C1V4	Nck-associated protein 5-like (Fragment) (H7C1V4_HUMAN)	2	1.45
A0A0C4DG40	Nesprin-1 (A0A0C4DG40_HUMAN)	2	1.56
A0A2R8YFX5	Neuron navigator 3 (A0A2R8YFX5_HUMAN)	2	1.67
C9JAN8	Peptidyl-prolyl cis-trans isomerase H (Fragment) (C9JAN8_HUMAN)	2	1.83
A6XGL3	Protease serine 1 (A6XGL3_HUMAN)	2	1.98
A0A1B0GUI1	Ral GTPase-activating protein subunit alpha-1 (A0A1B0GUI1_HUMAN)	2	2.4
A0A0A0MQZ2	Ras/Rap GTPase-activating protein SynGAP (Fragment) (A0A0A0MQZ2_HUMAN)	2	2.1
I3L2E0	RecQ-mediated genome instability protein 2 (I3L2E0_HUMAN)	2	2.56
A0A0J9YWD4	Regulating synaptic membrane exocytosis protein 2 (Fragment) (A0A0J9YWD4_HUMAN)	2	1.34
A6PVV2	Serine/threonine-protein kinase WNK2 (Fragment) (A6PVV2_HUMAN)	2	2.47
B0YJ93	Sodium channel beta-4 subunit (B0YJ93_HUMAN)	2	1.86
V9GXZ5	Ubiquitin carboxyl-terminal hydrolase 43 (Fragment) (V9GXZ5_HUMAN)	2	3.5
Q8N0S8	VPS29 protein (Q8N0S8_HUMAN)	2	2.6
B4DMZ9	cDNA FLJ52335, highly similar to Homo sapiens cAMP responsive element binding protein 3-like 4 (CREB3L4), mRNA (B4DMZ9_HUMAN)	2	3.15
B4E3Q9	cDNA FLJ59659, highly similar to Vinculin (B4E3Q9_HUMAN)	2	2.07
B2RA69	cDNA, FLJ94726, highly similar to Homo sapiens C1q and tumor necrosis factor related protein 6 (C1QTNF6), mRNA (B2RA69_HUMAN)	2	1.56
A3R0T7	Liver histone H1e (A3R0T7_HUMAN)	2	1.43
U5GXS0	MAM and LDL-receptor class A domain-containing protein 1 (Fragment) (U5GXS0_HUMAN)	2	2.34
C9JG86	Histone-lysine N-methyltransferase SETD2 (Fragment) (C9JG86_HUMAN)	3	2.63
C0JYZ2	Titin (C0JYZ2_HUMAN)	3	1.75
Q99785	Uncharacterized protein (Fragment) (Q99785_HUMAN)	3	5.23
I6L894	Ankyrin-2 (I6L894_HUMAN)	2	5.45
H0Y7Y8	AT-rich interactive domain-containing protein 4B (Fragment) (H0Y7Y8_HUMAN)	2	1.34
B4DZP6	cDNA FLJ54644 (B4DZP6_HUMAN)	2	1.4
H7BZV2	Cilia- and flagella-associated protein 69 (Fragment) (H7BZV2_HUMAN)	2	2.3
H0YDQ8	CREB-regulated transcription coactivator 2 (Fragment) (H0YDQ8_HUMAN)	2	3.5
Q6FI18	CYR61 protein (Q6FI18_HUMAN)	2	3.4
F8W9J4	Dystonin (F8W9J4_HUMAN)	2	3.7
Q8N6C4	Growth hormone releasing hormone receptor pituitary splice variant (Q8N6C4_HUMAN)	2	2.34
B1ANE3	Methionine synthase (Fragment) (B1ANE3_HUMAN)	2	1.2
H0Y390	Microtubule-actin cross-linking factor 1, isoforms 1/2/3/5 (Fragment) (H0Y390_HUMAN)	2	2.3
H7BYP4	Nuclear body protein SP140-like protein (H7BYP4_HUMAN)	2	1.56
A0A0J9YXN7	Perilipin-4 (A0A0J9YXN7_HUMAN)	2	1.8
B7ZML4	PLA2R1 protein (B7ZML4_HUMAN)	2	2.4
P07437	Tubulin beta chain	13	11.34
P63261	Actin, cytoplasmic 2	18	25.89
P00738	Haptoglobin	3	7.8
A6XGL3	Protease serine 1 (A6XGL3_HUMAN)	2	5.6
E9PJP2	Protein SOGA3 (E9PJP2_HUMAN)	2	1.34
C9JW69	Regulator of chromosome condensation (Fragment) (C9JW69_HUMAN)	2	1.37
Q86V37	TAOK2 protein (Fragment) (Q86V37_HUMAN)	2	1.34
Q5JWM4	Threonine aspartase 1 (Fragment) (Q5JWM4_HUMAN)	2	2.4
Q59H97	Zinc finger protein ZNF-U69274 variant (Fragment) (Q59H97_HUMAN)	2	1.34
P08238	Heat shock protein HSP 90-beta	4	5.8
Q13418	Integrin-linked protein kinase	4	15.78
P98160	Basement membrane-specific heparan sulfate proteoglycan core protein	19	20.34

## Sheet: Foglio5
Control Patient Mvsprotein content	Description			coverage
Main Accession	Description	Gene Name	#Peptides	coverage
H6VRG1	Keratin 1 (H6VRG1_HUMAN)	KRT1	4	1
A6XGL3	Protease serine 1 (A6XGL3_HUMAN)	PRSS1	3	0
A0A0C4DGB6	Serum albumin (A0A0C4DGB6_HUMAN)	ALB	3	3
A0A0A0MRA3	Titin (A0A0A0MRA3_HUMAN)	TTN	3	3
A0A090N7X1	ATP-binding cassette, sub-family F (GCN20), member 2 (A0A090N7X1_HUMAN)	ABCF2	2	2
A7MD03	CCDC132 protein (A7MD03_HUMAN)	CCDC132	2	2
B4DP44	cDNA FLJ60751, highly similar to Protein arginine N-methyltransferase 3 (B4DP44_HUMAN)		2	2
B4DYE2	cDNA FLJ61467, highly similar to Chromosome-associated kinesin KIF4A (B4DYE2_HUMAN)		2	2
A0A087X0A8	Collagen alpha-1(XII) chain (A0A087X0A8_HUMAN)	COL12A1	2	2
J3QLG5	Cytosolic endo-beta-N-acetylglucosaminidase (J3QLG5_HUMAN)	ENGASE	2	2
K7EK91	Dynein heavy chain 17, axonemal (K7EK91_HUMAN)	DNAH17	2	2					control MVs from Healthy
A0A0U1RQQ1	F-actin-uncapping protein LRRC16A (Fragment) (A0A0U1RQQ1_HUMAN)	CARMIL1	2	2
A0A0A0MSP7	FERM and PDZ domain-containing protein 3 (Fragment) (A0A0A0MSP7_HUMAN)	FRMPD3	2	2
B3KQW3	Glucosylceramidase (B3KQW3_HUMAN)		2	2
F5GZP6	Liprin-beta-1 (Fragment) (F5GZP6_HUMAN)	PPFIBP1	2	2
A0A3B3ITF0	m7GpppX diphosphatase (A0A3B3ITF0_HUMAN)	DCPS	2	2
C6KG45	Methyl-CpG-binding protein 2 (C6KG45_HUMAN)	MECP2	2	2
A0A087X0T3	Myosin-7B (A0A087X0T3_HUMAN)	MYH7B	2	2
A7E2D6	NAV2 protein (A7E2D6_HUMAN)	NAV2	2	2
A0A0A0MRJ3	Neuron navigator 1 (A0A0A0MRJ3_HUMAN)	NAV1	2	2
A0A1W5YLI4	Patched-like protein 1 delta15 splice variant (A0A1W5YLI4_HUMAN)	PTCH1	2	0
A0A4W8VX11	Pericentriolar material 1 protein (A0A4W8VX11_HUMAN)	PCM1	2	2
Q15142	Polycystic kidney disease-associated protein (Q15142_HUMAN)	PKD1	2	2
H0YBU6	Regulating synaptic membrane exocytosis protein 1 (Fragment) (H0YBU6_HUMAN)	RIMS1	2	2
H7BY35	Ryanodine receptor 2 (H7BY35_HUMAN)	RYR2	2	2
A0A1B0GVX7	Sodium channel protein type 1 subunit alpha (A0A1B0GVX7_HUMAN)	SCN1A	2	2
J3KTL8	Structural maintenance of chromosomes flexible hinge domain-containing protein 1 (Fragment) (J3KTL8_HUMAN)	SMCHD1	2	2
A0A140VKG2	Testis tissue sperm-binding protein Li 79P (A0A140VKG2_HUMAN)		2	2
W5ZR30	Transcription factor 20 (W5ZR30_HUMAN)	TCF20	2	2
E7ERS3	Zinc finger CCCH domain-containing protein 18 (E7ERS3_HUMAN)	ZC3H18	2	2
A0A1W2PQ90	Zinc-hook domain-containing protein (A0A1W2PQ90_HUMAN)		2	2
