# Supplementary material for: Lysosome purinergic receptor P2X4 regulates neoangiogenesis induced by microvesicles from sarcoma patients
Source: Cell Death Dis. 2021 Aug 17;12(9):797. doi: 10.1038/s41419-021-04069-w (PMC8371002; doi:10.1038/s41419-021-04069-w)
Supplement: Supplementary file 13 — Supplementary Tables 3 and 4 [file 41419_2021_4069_MOESM13_ESM.xlsx]

## Sheet: 30 min
Protein Ids	Fasta headers peptides from Control cells and after 30min of stimulationwith MVs	Peptides	Razor + unique peptides	Unique peptides	Peptides CNT_1_REP1	Peptides CNT_1_REP2	Peptides CNT_2_REP1	Peptides CNT_2_REP2	Peptides CNT_3_REP1	Peptides CNT_3_REP2	Peptides 30MIN STIM_1_REP1	Peptides 30MIN STIM_1_REP2	Peptides 30MIN STIM_2_REP1	Peptides 30MIN STIM_2_REP2	Peptides 30MIN STIM_3_REP1	Peptides 30MIN STIM_3_REP2	Razor + unique peptides CNT_1_REP1	Razor + unique peptides CNT_1_REP2	Razor + unique peptides CNTI_2_REP1	Razor + unique peptides CNT_2_REP2	Razor + unique peptides CNT_3_REP1	Razor + unique peptides CNT_3_REP2	Razor + unique peptides 30MIN STIM_1_REP1	Razor + unique peptides 30MIN STIM_1_REP2	Razor + unique peptides 30MIN STIM_2_REP1	Razor + unique peptides 30MIN STIM_2_REP2	Razor + unique peptides 30MIN STIM_3_REP1	Razor + unique peptides 30MIN STIM_3_REP2	Unique peptides CNT_1_REP1	Unique peptides CNT_1_REP2	Unique peptides CNT_2_REP1	Unique peptides CNT_2_REP2	Unique peptides CNT_3_REP1	Unique peptides CNT_3_REP2	Unique peptides 30MIN STIM_1_REP1	Unique peptides 30MIN STIM_1_REP2	Unique peptides 30MIN STIM_2_REP1	Unique peptides 30MIN STIM_2_REP2	Unique peptides 30MIN STIM_3_REP1	Unique peptides 30MIN STIM_3_REP2	Sequence coverage [%]	Unique + razor sequence coverage [%]	Unique sequence coverage [%]	Mol. weight [kDa]	Score	LFQ intensity CNT_1_REP1	LFQ intensity CNT_1_REP2	LFQ intensity CNT_2_REP1	LFQ intensity CNT_2_REP2
30 min stimulation	>sp|P61916|NPC2_HUMAN Epididymal secretory protein E1 OS=Homo sapiens GN=NPC2 PE=1 SV=1	4	4	4	0	0	1	1	2	1	3	3	3	4	2	3	0	0	1	1	2	1	3	3	3	4	2	3	0	0	1	1	2	1	3	3	3	4	2	3	33.1	33.1	33.1	16.57	47.062	0	0	0	0
sp|P33121|ACSL1_HUMAN	>sp|P33121|ACSL1_HUMAN Long-chain-fatty-acid--CoA ligase 1 OS=Homo sapiens GN=ACSL1 PE=1 SV=1	3	3	3	1	1	1	1	1	1	2	3	2	2	2	2	1	1	1	1	1	1	2	3	2	2	2	2	1	1	1	1	1	1	2	3	2	2	2	2	7	7	7	77.942	20.368	0	0	0	0
sp|P10124|SRGN_HUMAN	>sp|P10124|SRGN_HUMAN Serglycin OS=Homo sapiens GN=SRGN PE=1 SV=3	4	4	4	2	1	3	3	2	2	3	3	4	4	4	3	2	1	3	3	2	2	3	3	4	4	4	3	2	1	3	3	2	2	3	3	4	4	4	3	19	19	19	17.652	41.637	8497300	0	13552000	10218000
sp|Q93050|VPP1_HUMAN	>sp|Q93050|VPP1_HUMAN V-type proton ATPase 116 kDa subunit a isoform 1 OS=Homo sapiens GN=ATP6V0A1 PE=1 SV=3	4	4	4	3	2	1	2	2	2	3	4	2	3	3	2	3	2	1	2	2	2	3	4	2	3	3	2	3	2	1	2	2	2	3	4	2	3	3	2	6.1	6.1	6.1	96.412	26.143	2276300	0	0	2036100
sp|Q86VB7|C163A_HUMAN	>sp|Q86VB7|C163A_HUMAN Scavenger receptor cysteine-rich type 1 protein M130 OS=Homo sapiens GN=CD163 PE=1 SV=2	13	13	13	2	3	5	4	7	3	13	12	12	12	12	12	2	3	5	4	7	3	13	12	12	12	12	12	2	3	5	4	7	3	13	12	12	12	12	12	12.9	12.9	12.9	125.45	93.401	2505700	3721700	2847800	5184800
sp|P29966|MARCS_HUMAN	>sp|P29966|MARCS_HUMAN Myristoylated alanine-rich C-kinase substrate OS=Homo sapiens GN=MARCKS PE=1 SV=4	4	4	4	0	0	3	3	0	0	3	3	4	4	2	4	0	0	3	3	0	0	3	3	4	4	2	4	0	0	3	3	0	0	3	3	4	4	2	4	12	12	12	31.554	26.552	0	0	850580	897770
sp|Q99536|VAT1_HUMAN	>sp|Q99536|VAT1_HUMAN Synaptic vesicle membrane protein VAT-1 homolog OS=Homo sapiens GN=VAT1 PE=1 SV=2	5	5	5	4	4	5	3	5	5	5	5	5	4	5	4	4	4	5	3	5	5	5	5	5	4	5	4	4	4	5	3	5	5	5	5	5	4	5	4	18.3	18.3	18.3	41.92	42.623	5136100	5327100	5410800	6215800
sp|P02786|TFR1_HUMAN	>sp|P02786|TFR1_HUMAN Transferrin receptor protein 1 OS=Homo sapiens GN=TFRC PE=1 SV=2	9	9	9	1	1	3	3	8	6	9	8	6	6	6	6	1	1	3	3	8	6	9	8	6	6	6	6	1	1	3	3	8	6	9	8	6	6	6	6	16.7	16.7	16.7	84.87	93.737	0	0	2743400	3259000
sp|P05067|A4_HUMAN	>sp|P05067|A4_HUMAN Amyloid-beta A4 protein OS=Homo sapiens GN=APP PE=1 SV=3	15	15	14	8	6	11	11	2	3	13	13	15	13	13	11	8	6	11	11	2	3	13	13	15	13	13	11	7	5	10	10	2	3	12	12	14	12	12	10	22.1	22.1	21	86.942	128.48	16467000	12551000	17184000	20397000
sp|P67809|YBOX1_HUMAN	>sp|P67809|YBOX1_HUMAN Nuclease-sensitive element-binding protein 1 OS=Homo sapiens GN=YBX1 PE=1 SV=3	3	3	3	1	2	2	2	1	2	3	2	3	3	2	2	1	2	2	2	1	2	3	2	3	3	2	2	1	2	2	2	1	2	3	2	3	3	2	2	21.3	21.3	21.3	35.924	23.401	0	1454600	0	3159700
sp|P07858|CATB_HUMAN	>sp|P07858|CATB_HUMAN Cathepsin B OS=Homo sapiens GN=CTSB PE=1 SV=3	8	8	8	3	4	3	3	3	6	5	6	5	5	5	5	3	4	3	3	3	6	5	6	5	5	5	5	3	4	3	3	3	6	5	6	5	5	5	5	26.3	26.3	26.3	37.821	53.495	4348900	3633800	4328900	4657300
sp|Q8IV08|PLD3_HUMAN	>sp|Q8IV08|PLD3_HUMAN Phospholipase D3 OS=Homo sapiens GN=PLD3 PE=1 SV=1	7	7	7	2	1	2	2	6	6	7	7	7	7	7	6	2	1	2	2	6	6	7	7	7	7	7	6	2	1	2	2	6	6	7	7	7	7	7	6	20	20	20	54.705	78.962	6887200	0	6535900	10220000
sp|P02792|FRIL_HUMAN	>sp|P02792|FRIL_HUMAN Ferritin light chain OS=Homo sapiens GN=FTL PE=1 SV=2	10	10	10	4	4	6	7	9	9	9	10	10	8	9	10	4	4	6	7	9	9	9	10	10	8	9	10	4	4	6	7	9	9	9	10	10	8	9	10	52.6	52.6	52.6	20.019	107.44	9756000	11870000	13134000	12365000
sp|P02545|LMNA_HUMAN	>sp|P02545|LMNA_HUMAN Prelamin-A/C OS=Homo sapiens GN=LMNA PE=1 SV=1	17	16	16	6	5	8	7	7	10	9	10	16	14	16	15	5	4	7	6	6	9	8	9	15	13	15	14	5	4	7	6	6	9	8	9	15	13	15	14	30.6	29.4	29.4	74.139	124.92	7219700	7492200	10995000	12255000
sp|P02775|CXCL7_HUMAN	>sp|P02775|CXCL7_HUMAN Platelet basic protein OS=Homo sapiens GN=PPBP PE=1 SV=3	19	19	19	16	16	16	15	11	15	19	18	17	13	15	16	16	16	16	15	11	15	19	18	17	13	15	16	16	16	16	15	11	15	19	18	17	13	15	16	66.4	66.4	66.4	13.894	323.31	977730000	979620000	973580000	956230000
sp|P09486|SPRC_HUMAN	>sp|P09486|SPRC_HUMAN SPARC OS=Homo sapiens GN=SPARC PE=1 SV=1	14	14	14	8	8	10	11	7	8	11	14	14	11	11	13	8	8	10	11	7	8	11	14	14	11	11	13	8	8	10	11	7	8	11	14	14	11	11	13	61.1	61.1	61.1	34.632	139.1	43352000	36788000	50095000	51880000
sp|P07339|CATD_HUMAN	>sp|P07339|CATD_HUMAN Cathepsin D OS=Homo sapiens GN=CTSD PE=1 SV=1	21	21	21	13	12	16	16	15	17	20	21	18	16	19	18	13	12	16	16	15	17	20	21	18	16	19	18	13	12	16	16	15	17	20	21	18	16	19	18	47.8	47.8	47.8	44.552	260.84	46526000	50147000	52250000	55421000
sp|P23141|EST1_HUMAN	>sp|P23141|EST1_HUMAN Liver carboxylesterase 1 OS=Homo sapiens GN=CES1 PE=1 SV=2	12	12	12	5	7	5	6	8	10	11	11	7	7	7	8	5	7	5	6	8	10	11	11	7	7	7	8	5	7	5	6	8	10	11	11	7	7	7	8	29.3	29.3	29.3	62.52	79.211	6138500	4874800	5425200	4959000
sp|Q14956|GPNMB_HUMAN	>sp|Q14956|GPNMB_HUMAN Transmembrane glycoprotein NMB OS=Homo sapiens GN=GPNMB PE=1 SV=2	11	11	11	7	6	9	6	8	9	11	10	10	8	9	10	7	6	9	6	8	9	11	10	10	8	9	10	7	6	9	6	8	9	11	10	10	8	9	10	17.8	17.8	17.8	63.922	147.62	12905000	12283000	19551000	22746000
sp|P04080|CYTB_HUMAN	>sp|P04080|CYTB_HUMAN Cystatin-B OS=Homo sapiens GN=CSTB PE=1 SV=2	5	5	5	4	4	4	4	4	4	4	4	5	5	5	5	4	4	4	4	4	4	4	4	5	5	5	5	4	4	4	4	4	4	4	4	5	5	5	5	70.4	70.4	70.4	11.139	56.685	21089000	19228000	23683000	23094000
sp|P02776|PLF4_HUMAN	>sp|P02776|PLF4_HUMAN Platelet factor 4 OS=Homo sapiens GN=PF4 PE=1 SV=2	11	11	5	10	11	11	11	9	9	10	11	10	9	10	10	10	11	11	11	9	9	10	11	10	9	10	10	5	5	5	5	4	4	4	5	4	4	4	5	43.6	43.6	16.8	10.845	221.4	803720000	795350000	750910000	752700000
sp|P13987|CD59_HUMAN	>sp|P13987|CD59_HUMAN CD59 glycoprotein OS=Homo sapiens GN=CD59 PE=1 SV=1	3	3	3	2	3	3	3	3	3	3	3	3	3	3	3	2	3	3	3	3	3	3	3	3	3	3	3	2	3	3	3	3	3	3	3	3	3	3	3	25.8	25.8	25.8	14.177	20.277	2961000	2169500	2824400	3269400
sp|Q13510|ASAH1_HUMAN	>sp|Q13510|ASAH1_HUMAN Acid ceramidase OS=Homo sapiens GN=ASAH1 PE=1 SV=5	4	4	4	0	2	1	2	2	2	3	3	3	2	3	4	0	2	1	2	2	2	3	3	3	2	3	4	0	2	1	2	2	2	3	3	3	2	3	4	9.9	9.9	9.9	44.659	28.055	0	3469700	0	3807100
sp|P17931|LEG3_HUMAN	>sp|P17931|LEG3_HUMAN Galectin-3 OS=Homo sapiens GN=LGALS3 PE=1 SV=5	8	8	8	6	7	8	8	8	8	8	7	8	8	8	8	6	7	8	8	8	8	8	7	8	8	8	8	6	7	8	8	8	8	8	7	8	8	8	8	32.4	32.4	32.4	26.152	60.241	35798000	35992000	49885000	51290000
sp|P40121|CAPG_HUMAN	>sp|P40121|CAPG_HUMAN Macrophage-capping protein OS=Homo sapiens GN=CAPG PE=1 SV=2	12	12	12	8	8	9	7	6	8	9	9	12	10	11	11	8	8	9	7	6	8	9	9	12	10	11	11	8	8	9	7	6	8	9	9	12	10	11	11	40.2	40.2	40.2	38.498	125.76	20669000	23354000	29185000	31689000
sp|P20039|2B1B_HUMAN	>sp|P20039|2B1B_HUMAN HLA class II histocompatibility antigen, DRB1-11 beta chain OS=Homo sapiens GN=HLA-DRB1 PE=1 SV=1	13	13	3	9	8	11	9	8	7	12	11	12	12	13	12	9	8	11	9	8	7	12	11	12	12	13	12	2	2	2	2	1	1	3	3	2	3	3	3	46.6	46.6	16.2	30.16	142.68	44380000	45486000	61305000	56713000
sp|P13501|CCL5_HUMAN	>sp|P13501|CCL5_HUMAN C-C motif chemokine 5 OS=Homo sapiens GN=CCL5 PE=1 SV=3	5	5	5	4	3	5	4	3	3	4	4	5	5	4	5	4	3	5	4	3	3	4	4	5	5	4	5	4	3	5	4	3	3	4	4	5	5	4	5	46.2	46.2	46.2	9.9896	50.845	19262000	15715000	20894000	21934000
sp|P01024|CO3_HUMAN	>sp|P01024|CO3_HUMAN Complement C3 OS=Homo sapiens GN=C3 PE=1 SV=2	3	3	3	2	2	2	1	2	2	3	3	3	3	3	3	2	2	2	1	2	2	3	3	3	3	3	3	2	2	2	1	2	2	3	3	3	3	3	3	2.6	2.6	2.6	187.15	22.749	1115300	1094800	1140900	0
sp|P05091|ALDH2_HUMAN	>sp|P05091|ALDH2_HUMAN Aldehyde dehydrogenase, mitochondrial OS=Homo sapiens GN=ALDH2 PE=1 SV=2	7	7	7	3	2	5	5	3	3	6	7	5	5	5	5	3	2	5	5	3	3	6	7	5	5	5	5	3	2	5	5	3	3	6	7	5	5	5	5	18.8	18.8	18.8	56.381	49.684	3831100	6137600	4592500	4140500
sp|P0DOY3|IGLC3_HUMAN	>sp|P0DOY3|IGLC3_HUMAN Immunoglobulin lambda constant 3 OS=Homo sapiens GN=IGLC3 PE=1 SV=1;>sp|P0DOY2|IGLC2_HUMAN Immunoglobulin lambda constant 2 OS=Homo sapiens GN=IGLC2 PE=1 SV=1;>sp|P0CG04|IGLC1_HUMAN Immunoglobulin lambda constant 1 OS=Homo sapiens GN	5	5	5	4	2	4	5	2	3	5	4	4	3	4	5	4	2	4	5	2	3	5	4	4	3	4	5	4	2	4	5	2	3	5	4	4	3	4	5	51.9	51.9	51.9	11.265	45.475	5925900	5454000	7712300	7949500
sp|P00352|AL1A1_HUMAN	>sp|P00352|AL1A1_HUMAN Retinal dehydrogenase 1 OS=Homo sapiens GN=ALDH1A1 PE=1 SV=2	6	6	6	3	4	4	5	4	4	6	5	5	6	5	5	3	4	4	5	4	4	6	5	5	6	5	5	3	4	4	5	4	4	6	5	5	6	5	5	19.4	19.4	19.4	54.861	45.891	4880900	3778900	5561700	5032200
sp|P25774|CATS_HUMAN	>sp|P25774|CATS_HUMAN Cathepsin S OS=Homo sapiens GN=CTSS PE=1 SV=3	7	7	7	5	4	5	5	3	4	5	6	6	6	6	7	5	4	5	5	3	4	5	6	6	6	6	7	5	4	5	5	3	4	5	6	6	6	6	7	29	29	29	37.495	45.209	7051900	7079200	8083000	8613200
sp|P11279|LAMP1_HUMAN	>sp|P11279|LAMP1_HUMAN Lysosome-associated membrane glycoprotein 1 OS=Homo sapiens GN=LAMP1 PE=1 SV=3	4	4	4	3	3	3	3	3	3	4	4	3	3	4	3	3	3	3	3	3	3	4	4	3	3	4	3	3	3	3	3	3	3	4	4	3	3	4	3	12	12	12	44.882	31.498	9943600	9457100	12460000	13620000
sp|P07686|HEXB_HUMAN	>sp|P07686|HEXB_HUMAN Beta-hexosaminidase subunit beta OS=Homo sapiens GN=HEXB PE=1 SV=3	3	3	3	2	2	2	2	3	2	3	3	3	3	3	3	2	2	2	2	3	2	3	3	3	3	3	3	2	2	2	2	3	2	3	3	3	3	3	3	7.9	7.9	7.9	63.111	21.157	1838600	2289600	2430100	2340400
sp|P02766|TTHY_HUMAN	>sp|P02766|TTHY_HUMAN Transthyretin OS=Homo sapiens GN=TTR PE=1 SV=1	4	4	4	2	4	4	4	3	3	4	2	3	3	4	4	2	4	4	4	3	3	4	2	3	3	4	4	2	4	4	4	3	3	4	2	3	3	4	4	44.2	44.2	44.2	15.887	34.483	4751000	3909700	4767500	4156200
sp|P16109|LYAM3_HUMAN	>sp|P16109|LYAM3_HUMAN P-selectin OS=Homo sapiens GN=SELP PE=1 SV=3	19	19	19	14	14	16	15	16	18	18	17	17	15	19	18	14	14	16	15	16	18	18	17	17	15	19	18	14	14	16	15	16	18	18	17	17	15	19	18	35.2	35.2	35.2	90.833	323.31	78989000	83531000	99942000	103600000
sp|P00736|C1R_HUMAN	>sp|P00736|C1R_HUMAN Complement C1r subcomponent OS=Homo sapiens GN=C1R PE=1 SV=2	3	3	3	2	2	2	2	2	2	3	3	2	2	2	3	2	2	2	2	2	2	3	3	2	2	2	3	2	2	2	2	2	2	3	3	2	2	2	3	6.5	6.5	6.5	80.118	20.956	2025000	1725400	1604300	1714800
sp|Q5VY43|PEAR1_HUMAN	>sp|Q5VY43|PEAR1_HUMAN Platelet endothelial aggregation receptor 1 OS=Homo sapiens GN=PEAR1 PE=1 SV=1	4	4	4	4	2	2	2	4	4	3	4	4	4	4	4	4	2	2	2	4	4	3	4	4	4	4	4	4	2	2	2	4	4	3	4	4	4	4	4	5.4	5.4	5.4	110.67	24.829	982880	1222100	1288400	1310100
sp|P04275|VWF_HUMAN	>sp|P04275|VWF_HUMAN von Willebrand factor OS=Homo sapiens GN=VWF PE=1 SV=4	57	57	57	35	35	37	37	36	36	51	48	47	45	50	50	35	35	37	37	36	36	51	48	47	45	50	50	35	35	37	37	36	36	51	48	47	45	50	50	34	34	34	309.26	323.31	66398000	68444000	73879000	76478000
sp|P04040|CATA_HUMAN	>sp|P04040|CATA_HUMAN Catalase OS=Homo sapiens GN=CAT PE=1 SV=3	29	29	29	20	21	20	18	23	26	23	29	20	19	18	20	20	21	20	18	23	26	23	29	20	19	18	20	20	21	20	18	23	26	23	29	20	19	18	20	64.3	64.3	64.3	59.755	323.31	68972000	81458000	83177000	90905000
sp|O00560|SDCB1_HUMAN	>sp|O00560|SDCB1_HUMAN Syntenin-1 OS=Homo sapiens GN=SDCBP PE=1 SV=1	3	3	3	2	1	2	2	2	2	3	3	2	3	3	3	2	1	2	2	2	2	3	3	2	3	3	3	2	1	2	2	2	2	3	3	2	3	3	3	14.8	14.8	14.8	32.444	17.746	2986000	0	3118100	3118900
sp|P14927|QCR7_HUMAN	>sp|P14927|QCR7_HUMAN Cytochrome b-c1 complex subunit 7 OS=Homo sapiens GN=UQCRB PE=1 SV=2	4	4	4	2	3	3	2	4	4	4	4	3	3	3	4	2	3	3	2	4	4	4	4	3	3	3	4	2	3	3	2	4	4	4	4	3	3	3	4	46.8	46.8	46.8	13.53	29.588	9129100	6922900	8642600	9141500
sp|Q9UBS4|DJB11_HUMAN	>sp|Q9UBS4|DJB11_HUMAN DnaJ homolog subfamily B member 11 OS=Homo sapiens GN=DNAJB11 PE=1 SV=1	3	3	3	3	3	2	3	3	3	3	3	3	3	2	3	3	3	2	3	3	3	3	3	3	3	2	3	3	3	2	3	3	3	3	3	3	3	2	3	13.1	13.1	13.1	40.513	85.649	3934600	3995100	0	4246900
sp|P21281|VATB2_HUMAN	>sp|P21281|VATB2_HUMAN V-type proton ATPase subunit B, brain isoform OS=Homo sapiens GN=ATP6V1B2 PE=1 SV=3	11	11	11	10	10	10	10	10	10	11	10	10	8	9	11	10	10	10	10	10	10	11	10	10	8	9	11	10	10	10	10	10	10	11	10	10	8	9	11	32.7	32.7	32.7	56.5	95.5	12385000	12148000	15087000	11898000
sp|P11234|RALB_HUMAN	>sp|P11234|RALB_HUMAN Ras-related protein Ral-B OS=Homo sapiens GN=RALB PE=1 SV=1;>sp|P11233|RALA_HUMAN Ras-related protein Ral-A OS=Homo sapiens GN=RALA PE=1 SV=1	8	8	8	6	6	7	6	7	6	7	6	7	6	5	7	6	6	7	6	7	6	7	6	7	6	5	7	6	6	7	6	7	6	7	6	7	6	5	7	46.1	46.1	46.1	23.408	59.71	19759000	15412000	18252000	20816000
sp|Q13201|MMRN1_HUMAN	>sp|Q13201|MMRN1_HUMAN Multimerin-1 OS=Homo sapiens GN=MMRN1 PE=1 SV=3	46	46	46	41	42	42	40	40	41	43	40	42	38	40	42	41	42	42	40	40	41	43	40	42	38	40	42	41	42	42	40	40	41	43	40	42	38	40	42	39.3	39.3	39.3	138.11	323.31	269580000	269950000	298990000	298460000
sp|Q14764|MVP_HUMAN	>sp|Q14764|MVP_HUMAN Major vault protein OS=Homo sapiens GN=MVP PE=1 SV=4	14	14	14	9	7	10	12	10	12	11	11	10	7	8	7	9	7	10	12	10	12	11	11	10	7	8	7	9	7	10	12	10	12	11	11	10	7	8	7	26.3	26.3	26.3	99.326	99.671	8979300	6754500	9862200	9194700
sp|P0DMV9|HS71B_HUMAN	>sp|P0DMV9|HS71B_HUMAN Heat shock 70 kDa protein 1B OS=Homo sapiens GN=HSPA1B PE=1 SV=1;>sp|P0DMV8|HS71A_HUMAN Heat shock 70 kDa protein 1A OS=Homo sapiens GN=HSPA1A PE=1 SV=1	27	24	17	24	25	26	25	23	23	22	21	23	16	19	20	22	23	24	22	20	21	20	19	20	14	18	18	16	17	17	15	14	15	14	13	13	8	12	12	51.5	47	31.8	70.051	291.74	83280000	83257000	83052000	80496000
sp|P61026|RAB10_HUMAN	>sp|P61026|RAB10_HUMAN Ras-related protein Rab-10 OS=Homo sapiens GN=RAB10 PE=1 SV=1	7	6	5	5	5	5	5	5	5	6	6	5	5	6	6	4	4	4	4	4	4	5	5	4	4	5	5	3	3	3	3	3	3	4	4	3	3	4	4	32.5	27	23.5	22.541	54.814	37478000	38756000	35792000	36267000
sp|P61224|RAP1B_HUMAN	>sp|P61224|RAP1B_HUMAN Ras-related protein Rap-1b OS=Homo sapiens GN=RAP1B PE=1 SV=1;>sp|A6NIZ1|RP1BL_HUMAN Ras-related protein Rap-1b-like protein OS=Homo sapiens PE=2 SV=1	21	21	9	21	20	20	21	21	20	20	20	18	16	17	19	21	20	20	21	21	20	20	20	18	16	17	19	9	8	8	9	9	9	8	9	7	6	6	8	85.9	85.9	42.9	20.825	323.31	497580000	493050000	484370000	496030000
sp|Q9NYL9|TMOD3_HUMAN	>sp|Q9NYL9|TMOD3_HUMAN Tropomodulin-3 OS=Homo sapiens GN=TMOD3 PE=1 SV=1	12	12	12	7	6	7	8	7	9	4	6	9	8	8	7	7	6	7	8	7	9	4	6	9	8	8	7	7	6	7	8	7	9	4	6	9	8	8	7	50.3	50.3	50.3	39.594	106.92	17075000	24918000	18252000	20364000
sp|P61106|RAB14_HUMAN	>sp|P61106|RAB14_HUMAN Ras-related protein Rab-14 OS=Homo sapiens GN=RAB14 PE=1 SV=4	6	6	6	5	5	5	6	6	6	5	5	4	3	5	5	5	5	5	6	6	6	5	5	4	3	5	5	5	5	5	6	6	6	5	5	4	3	5	5	27.4	27.4	27.4	23.897	98.522	21990000	34004000	27931000	25969000
sp|Q9ULV4|COR1C_HUMAN	>sp|Q9ULV4|COR1C_HUMAN Coronin-1C OS=Homo sapiens GN=CORO1C PE=1 SV=1	30	30	30	27	28	29	27	26	28	25	26	25	25	28	28	27	28	29	27	26	28	25	26	25	25	28	28	27	28	29	27	26	28	25	26	25	25	28	28	60.8	60.8	60.8	53.248	323.31	254990000	238790000	262060000	266380000
sp|P11142|HSP7C_HUMAN	>sp|P11142|HSP7C_HUMAN Heat shock cognate 71 kDa protein OS=Homo sapiens GN=HSPA8 PE=1 SV=1	44	43	38	40	40	39	40	41	37	39	38	34	38	36	40	39	39	38	39	40	36	38	37	33	37	35	39	35	35	34	34	35	32	34	33	28	33	32	35	59.8	59.8	54.3	70.897	323.31	551510000	550120000	494920000	533700000
sp|Q14974|IMB1_HUMAN	>sp|Q14974|IMB1_HUMAN Importin subunit beta-1 OS=Homo sapiens GN=KPNB1 PE=1 SV=2	11	11	11	9	9	7	8	7	9	10	10	6	5	7	6	9	9	7	8	7	9	10	10	6	5	7	6	9	9	7	8	7	9	10	10	6	5	7	6	17.6	17.6	17.6	97.169	89.613	18577000	19722000	16147000	19195000
sp|P31946|1433B_HUMAN	>sp|P31946|1433B_HUMAN 14-3-3 protein beta/alpha OS=Homo sapiens GN=YWHAB PE=1 SV=3	18	9	9	15	15	15	14	16	16	14	14	15	13	12	13	9	8	8	7	8	8	6	6	7	6	6	6	9	8	8	7	8	8	6	6	7	6	6	6	63.4	46.3	46.3	28.082	151.8	42318000	49240000	42261000	41191000
sp|Q15019|SEPT2_HUMAN	>sp|Q15019|SEPT2_HUMAN Septin-2 OS=Homo sapiens GN=SEPT2 PE=1 SV=1	11	11	11	11	8	10	9	8	8	6	6	4	4	3	5	11	8	10	9	8	8	6	6	4	4	3	5	11	8	10	9	8	8	6	6	4	4	3	5	50.4	50.4	50.4	41.487	133.18	20806000	20908000	22562000	21018000
sp|P12956|XRCC6_HUMAN	>sp|P12956|XRCC6_HUMAN X-ray repair cross-complementing protein 6 OS=Homo sapiens GN=XRCC6 PE=1 SV=2	7	7	7	6	7	6	6	6	6	4	6	4	4	6	5	6	7	6	6	6	6	4	6	4	4	6	5	6	7	6	6	6	6	4	6	4	4	6	5	19	19	19	69.842	49.158	8858600	9369400	10771000	10274000
sp|Q01518|CAP1_HUMAN	>sp|Q01518|CAP1_HUMAN Adenylyl cyclase-associated protein 1 OS=Homo sapiens GN=CAP1 PE=1 SV=5	43	43	43	39	38	41	40	36	38	32	39	31	28	34	34	39	38	41	40	36	38	32	39	31	28	34	34	39	38	41	40	36	38	32	39	31	28	34	34	79.8	79.8	79.8	51.901	323.31	408630000	388080000	378070000	368890000
sp|P50148|GNAQ_HUMAN	>sp|P50148|GNAQ_HUMAN Guanine nucleotide-binding protein G(q) subunit alpha OS=Homo sapiens GN=GNAQ PE=1 SV=4	14	14	11	12	11	12	12	9	13	9	12	10	10	9	11	12	11	12	12	9	13	9	12	10	10	9	11	9	8	9	10	7	10	6	9	8	7	8	8	37	37	29.8	42.142	109.16	21209000	18049000	18812000	19557000
sp|P32119|PRDX2_HUMAN	>sp|P32119|PRDX2_HUMAN Peroxiredoxin-2 OS=Homo sapiens GN=PRDX2 PE=1 SV=5	5	4	4	5	5	5	4	5	4	5	5	4	4	4	5	4	4	4	3	4	3	4	4	3	3	3	4	4	4	4	3	4	3	4	4	3	3	3	4	44.9	39.4	39.4	21.892	25.319	17527000	16324000	16647000	13886000
sp|O00299|CLIC1_HUMAN	>sp|O00299|CLIC1_HUMAN Chloride intracellular channel protein 1 OS=Homo sapiens GN=CLIC1 PE=1 SV=4	18	18	18	16	18	16	16	16	15	14	16	13	13	15	14	16	18	16	16	16	15	14	16	13	13	15	14	16	18	16	16	16	15	14	16	13	13	15	14	67.6	67.6	67.6	26.922	323.31	169730000	175440000	145140000	158130000
sp|Q9H4M9|EHD1_HUMAN	>sp|Q9H4M9|EHD1_HUMAN EH domain-containing protein 1 OS=Homo sapiens GN=EHD1 PE=1 SV=2	18	12	12	16	16	17	16	16	15	17	15	10	10	9	11	10	10	11	12	11	11	11	9	6	8	6	8	10	10	11	12	11	11	11	9	6	8	6	8	52.4	37.6	37.6	60.626	131.85	41354000	37759000	31459000	38102000
sp|P30153|2AAA_HUMAN	>sp|P30153|2AAA_HUMAN Serine/threonine-protein phosphatase 2A 65 kDa regulatory subunit A alpha isoform OS=Homo sapiens GN=PPP2R1A PE=1 SV=4	10	10	10	4	8	6	6	5	6	5	3	5	6	3	6	4	8	6	6	5	6	5	3	5	6	3	6	4	8	6	6	5	6	5	3	5	6	3	6	26.7	26.7	26.7	65.308	72.725	11092000	17001000	10305000	20858000
sp|P30041|PRDX6_HUMAN	>sp|P30041|PRDX6_HUMAN Peroxiredoxin-6 OS=Homo sapiens GN=PRDX6 PE=1 SV=3	9	9	9	8	9	8	9	9	8	7	5	5	4	4	5	8	9	8	9	9	8	7	5	5	4	4	5	8	9	8	9	9	8	7	5	5	4	4	5	58.5	58.5	58.5	25.035	158.53	62511000	60632000	59555000	58883000
sp|Q9H299|SH3L3_HUMAN	>sp|Q9H299|SH3L3_HUMAN SH3 domain-binding glutamic acid-rich-like protein 3 OS=Homo sapiens GN=SH3BGRL3 PE=1 SV=1	8	8	8	7	7	6	7	5	7	4	6	4	5	3	4	7	7	6	7	5	7	4	6	4	5	3	4	7	7	6	7	5	7	4	6	4	5	3	4	92.5	92.5	92.5	10.438	73.601	95574000	113580000	110270000	101480000
sp|P62879|GBB2_HUMAN	>sp|P62879|GBB2_HUMAN Guanine nucleotide-binding protein G(I)/G(S)/G(T) subunit beta-2 OS=Homo sapiens GN=GNB2 PE=1 SV=3	7	4	3	6	7	7	6	7	7	6	5	5	3	5	7	3	4	4	4	4	4	3	2	4	2	3	4	2	3	3	3	3	3	2	1	3	1	2	3	32.4	19.4	15.6	37.331	28.653	13035000	13066000	11475000	9927700
sp|P52566|GDIR2_HUMAN	>sp|P52566|GDIR2_HUMAN Rho GDP-dissociation inhibitor 2 OS=Homo sapiens GN=ARHGDIB PE=1 SV=3	12	12	12	9	11	11	11	9	10	8	8	7	9	7	9	9	11	11	11	9	10	8	8	7	9	7	9	9	11	11	11	9	10	8	8	7	9	7	9	74.6	74.6	74.6	22.988	129.04	103180000	108670000	100750000	101720000
sp|Q6IBS0|TWF2_HUMAN	>sp|Q6IBS0|TWF2_HUMAN Twinfilin-2 OS=Homo sapiens GN=TWF2 PE=1 SV=2	6	6	6	6	5	4	6	6	6	3	5	3	2	6	2	6	5	4	6	6	6	3	5	3	2	6	2	6	5	4	6	6	6	3	5	3	2	6	2	29.2	29.2	29.2	39.548	43.329	13390000	12254000	7914400	13305000
sp|P30085|KCY_HUMAN	>sp|P30085|KCY_HUMAN UMP-CMP kinase OS=Homo sapiens GN=CMPK1 PE=1 SV=3	4	4	4	4	4	4	4	3	3	2	3	2	1	1	3	4	4	4	4	3	3	2	3	2	1	1	3	4	4	4	4	3	3	2	3	2	1	1	3	30.1	30.1	30.1	22.222	33.038	2668100	2592700	3164900	3820200
sp|O60234|GMFG_HUMAN	>sp|O60234|GMFG_HUMAN Glia maturation factor gamma OS=Homo sapiens GN=GMFG PE=1 SV=1	4	4	4	4	4	4	4	4	4	3	3	3	2	2	1	4	4	4	4	4	4	3	3	3	2	2	1	4	4	4	4	4	4	3	3	3	2	2	1	37.3	37.3	37.3	16.801	23.657	12789000	13680000	11195000	12020000
sp|Q3ZCW2|LEGL_HUMAN	>sp|Q3ZCW2|LEGL_HUMAN Galectin-related protein OS=Homo sapiens GN=LGALSL PE=1 SV=2	4	4	4	4	4	4	4	4	4	3	3	2	1	2	2	4	4	4	4	4	4	3	3	2	1	2	2	4	4	4	4	4	4	3	3	2	1	2	2	40.7	40.7	40.7	18.986	26.872	15141000	20807000	10820000	14953000
sp|Q02978|M2OM_HUMAN	>sp|Q02978|M2OM_HUMAN Mitochondrial 2-oxoglutarate/malate carrier protein OS=Homo sapiens GN=SLC25A11 PE=1 SV=3	3	3	3	3	2	2	2	2	3	2	3	0	1	2	1	3	2	2	2	2	3	2	3	0	1	2	1	3	2	2	2	2	3	2	3	0	1	2	1	12.7	12.7	12.7	34.061	20.668	1997200	1797200	1406700	1666600
sp|P26599|PTBP1_HUMAN	>sp|P26599|PTBP1_HUMAN Polypyrimidine tract-binding protein 1 OS=Homo sapiens GN=PTBP1 PE=1 SV=1	6	6	6	4	5	5	5	2	3	2	4	2	1	2	1	4	5	5	5	2	3	2	4	2	1	2	1	4	5	5	5	2	3	2	4	2	1	2	1	22.6	22.6	22.6	57.221	46.851	5866900	7626100	9247300	8064800
sp|Q15404|RSU1_HUMAN	>sp|Q15404|RSU1_HUMAN Ras suppressor protein 1 OS=Homo sapiens GN=RSU1 PE=1 SV=3	17	17	17	17	17	16	17	15	13	14	11	6	4	7	8	17	17	16	17	15	13	14	11	6	4	7	8	17	17	16	17	15	13	14	11	6	4	7	8	78	78	78	31.54	204.4	121550000	122130000	113500000	105210000
sp|P37235|HPCL1_HUMAN	>sp|P37235|HPCL1_HUMAN Hippocalcin-like protein 1 OS=Homo sapiens GN=HPCAL1 PE=1 SV=3;>sp|P84074|HPCA_HUMAN Neuron-specific calcium-binding protein hippocalcin OS=Homo sapiens GN=HPCA PE=1 SV=2	3	3	3	2	2	3	3	2	3	1	2	2	2	1	1	2	2	3	3	2	3	1	2	2	2	1	1	2	2	3	3	2	3	1	2	2	2	1	1	18.1	18.1	18.1	22.313	18.901	1461200	1290400	1641800	2055900
sp|P45974|UBP5_HUMAN	>sp|P45974|UBP5_HUMAN Ubiquitin carboxyl-terminal hydrolase 5 OS=Homo sapiens GN=USP5 PE=1 SV=2	3	3	3	3	2	3	3	3	2	1	2	2	1	1	1	3	2	3	3	3	2	1	2	2	1	1	1	3	2	3	3	3	2	1	2	2	1	1	1	6.9	6.9	6.9	95.785	21.831	973390	1108500	1327800	1262400
sp|Q16643|DREB_HUMAN	>sp|Q16643|DREB_HUMAN Drebrin OS=Homo sapiens GN=DBN1 PE=1 SV=4	5	5	5	3	4	5	5	1	2	2	1	1	0	0	1	3	4	5	5	1	2	2	1	1	0	0	1	3	4	5	5	1	2	2	1	1	0	0	1	11.6	11.6	11.6	71.428	38.165	3407500	3737200	2708200	3439600
sp|Q05209|PTN12_HUMAN	>sp|Q05209|PTN12_HUMAN Tyrosine-protein phosphatase non-receptor type 12 OS=Homo sapiens GN=PTPN12 PE=1 SV=3	3	3	3	2	2	3	3	2	2	2	1	1	1	0	1	2	2	3	3	2	2	2	1	1	1	0	1	2	2	3	3	2	2	2	1	1	1	0	1	7.1	7.1	7.1	88.105	30.622	3256000	3245200	1998800	2007500
sp|P30566|PUR8_HUMAN	>sp|P30566|PUR8_HUMAN Adenylosuccinate lyase OS=Homo sapiens GN=ADSL PE=1 SV=2	3	3	3	3	3	2	2	2	2	2	0	1	2	2	2	3	3	2	2	2	2	2	0	1	2	2	2	3	3	2	2	2	2	2	0	1	2	2	2	9.9	9.9	9.9	54.889	20.352	1170800	1518800	1286200	1899900
sp|Q9NXH8|TOR4A_HUMAN	>sp|Q9NXH8|TOR4A_HUMAN Torsin-4A OS=Homo sapiens GN=TOR4A PE=1 SV=2	6	6	6	3	5	4	3	2	4	2	2	0	1	0	1	3	5	4	3	2	4	2	2	0	1	0	1	3	5	4	3	2	4	2	2	0	1	0	1	28.4	28.4	28.4	46.914	43.948	3641700	3705200	4172400	5023200
sp|O00139|KIF2A_HUMAN	>sp|O00139|KIF2A_HUMAN Kinesin-like protein KIF2A OS=Homo sapiens GN=KIF2A PE=1 SV=3	4	4	4	4	3	3	3	2	3	1	2	0	1	0	1	4	3	3	3	2	3	1	2	0	1	0	1	4	3	3	3	2	3	1	2	0	1	0	1	5.4	5.4	5.4	79.954	26.543	3865100	3175600	2567700	2659100
sp|Q9UDY2|ZO2_HUMAN	>sp|Q9UDY2|ZO2_HUMAN Tight junction protein ZO-2 OS=Homo sapiens GN=TJP2 PE=1 SV=2	6	6	6	6	6	5	5	3	4	1	2	0	2	0	0	6	6	5	5	3	4	1	2	0	2	0	0	6	6	5	5	3	4	1	2	0	2	0	0	8.2	8.2	8.2	133.96	42.952	4285500	4025100	3891800	3876600
sp|Q9Y3F4|STRAP_HUMAN	>sp|Q9Y3F4|STRAP_HUMAN Serine-threonine kinase receptor-associated protein OS=Homo sapiens GN=STRAP PE=1 SV=1	3	3	3	3	2	3	3	1	2	2	2	2	2	2	3	3	2	3	3	1	2	2	2	2	2	2	3	3	2	3	3	1	2	2	2	2	2	2	3	12	12	12	38.438	17.643	1980000	3077600	3030600	2921000
sp|P19086|GNAZ_HUMAN	>sp|P19086|GNAZ_HUMAN Guanine nucleotide-binding protein G(z) subunit alpha OS=Homo sapiens GN=GNAZ PE=2 SV=3	5	3	3	5	4	3	3	4	3	3	3	2	2	1	3	3	2	1	2	2	1	1	1	1	0	0	1	3	2	1	2	2	1	1	1	1	0	0	1	14.6	11.5	11.5	40.923	18.054	2905200	4464000	0	3146100
sp|P34932|HSP74_HUMAN	>sp|P34932|HSP74_HUMAN Heat shock 70 kDa protein 4 OS=Homo sapiens GN=HSPA4 PE=1 SV=4	4	4	4	3	3	3	4	3	2	1	1	2	2	2	1	3	3	3	4	3	2	1	1	2	2	2	1	3	3	3	4	3	2	1	1	2	2	2	1	9.8	9.8	9.8	94.33	28.08	3653200	2194500	3906300	2275900
sp|P0DMN0|ST1A4_HUMAN	>sp|P0DMN0|ST1A4_HUMAN Sulfotransferase 1A4 OS=Homo sapiens GN=SULT1A4 PE=1 SV=1;>sp|P0DMM9|ST1A3_HUMAN Sulfotransferase 1A3 OS=Homo sapiens GN=SULT1A3 PE=1 SV=1;>sp|P50226|ST1A2_HUMAN Sulfotransferase 1A2 OS=Homo sapiens GN=SULT1A2 PE=1 SV=2;>sp|P50225|ST	3	3	3	2	3	2	2	3	2	1	1	1	0	0	1	2	3	2	2	3	2	1	1	1	0	0	1	2	3	2	2	3	2	1	1	1	0	0	1	18	18	18	34.196	26.58	3080600	3000100	4235600	4132000
sp|Q9NQW7|XPP1_HUMAN	>sp|Q9NQW7|XPP1_HUMAN Xaa-Pro aminopeptidase 1 OS=Homo sapiens GN=XPNPEP1 PE=1 SV=3	3	3	3	3	3	3	3	2	3	1	1	1	1	1	2	3	3	3	3	2	3	1	1	1	1	1	2	3	3	3	3	2	3	1	1	1	1	1	2	10	10	10	69.917	22.669	3403600	3978400	3350900	3613700
sp|P08246|ELNE_HUMAN	>sp|P08246|ELNE_HUMAN Neutrophil elastase OS=Homo sapiens GN=ELANE PE=1 SV=1	4	4	4	2	3	4	4	2	1	0	0	1	0	1	1	2	3	4	4	2	1	0	0	1	0	1	1	2	3	4	4	2	1	0	0	1	0	1	1	19.9	19.9	19.9	28.518	31.01	4255700	3309500	4587600	4214900
[truncated: 17 more columns]

## Sheet: 24h
Protein IDs	Fasta headers peptide from control cells and after stimuli with MVs for 24h	Peptides	Razor + unique peptides	Unique peptides	Peptides CNT_REP1	Peptides CNT_REP2	Peptides CD34_24h STIM_REP1	Peptides CD34_24h STIM_REP2	Razor + unique peptides _CNT_REP1	Razor + unique peptides _CNT_REP2	Razor + unique peptides 24h STIM_REP1	Razor + unique peptides 24h STIM_REP2	Unique peptides CNT_REP1	Unique peptides CNT_REP2	Unique peptides 24h STIM_REP1	Unique peptides 24h STIM_REP2	Sequence coverage [%]	Unique + razor sequence coverage [%]	Unique sequence coverage [%]	Mol. weight [kDa]	Score	LFQ intensity _CNT_REP1	LFQ intensity _CNT_REP2	LFQ intensity _24h STIM_REP1	LFQ intensity _24h STIM_REP2	Mean _24h_CNT	Mean _24h_STIM	FC STIM/CONTROL
sp|P14598|NCF1_HUMAN	>sp|P14598|NCF1_HUMAN Neutrophil cytosol factor 1 OS=Homo sapiens GN=NCF1 PE=1 SV=3;>sp|A6NI72|NCF1B_HUMAN Putative neutrophil cytosol factor 1B OS=Homo sapiens GN=NCF1B PE=5 SV=2;>sp|A8MVU1|NCF1C_HUMAN Putative neutrophil cytosol factor 1C OS=Homo sapiens	6	6	6	1	1	5	6	1	1	5	6	1	1	5	6	23.8	23.8	23.8	44.651	40.628	0	0	603870	696600	0	650235	#DIV/0!
sp|O00115|DNS2A_HUMAN	>sp|O00115|DNS2A_HUMAN Deoxyribonuclease-2-alpha OS=Homo sapiens GN=DNASE2 PE=1 SV=2	3	3	3	0	1	3	3	0	1	3	3	0	1	3	3	8.3	8.3	8.3	39.58	20.717	0	0	209130	204450	0	206790	#DIV/0!
sp|O60664|PLIN3_HUMAN	>sp|O60664|PLIN3_HUMAN Perilipin-3 OS=Homo sapiens GN=PLIN3 PE=1 SV=3	6	6	6	0	1	6	4	0	1	6	4	0	1	6	4	30	30	30	47.074	43.022	0	0	266900	305030	0	285965	#DIV/0!
sp|O94973|AP2A2_HUMAN	>sp|O94973|AP2A2_HUMAN AP-2 complex subunit alpha-2 OS=Homo sapiens GN=AP2A2 PE=1 SV=2	3	3	2	1	1	3	2	1	1	3	2	0	0	2	1	7.1	7.1	6.2	103.96	22.415	0	0	98376	90592	0	94484	#DIV/0!
sp|P00505|AATM_HUMAN	>sp|P00505|AATM_HUMAN Aspartate aminotransferase, mitochondrial OS=Homo sapiens GN=GOT2 PE=1 SV=3	4	4	4	1	1	4	4	1	1	4	4	1	1	4	4	13.7	13.7	13.7	47.517	29.305	0	0	224580	239130	0	231855	#DIV/0!
sp|P01920|DQB1_HUMAN	>sp|P01920|DQB1_HUMAN HLA class II histocompatibility antigen, DQ beta 1 chain OS=Homo sapiens GN=HLA-DQB1 PE=1 SV=2	3	3	3	0	0	3	3	0	0	3	3	0	0	3	3	11.1	11.1	11.1	29.991	17.403	0	0	228370	256980	0	242675	#DIV/0!
sp|P04066|FUCO_HUMAN	>sp|P04066|FUCO_HUMAN Tissue alpha-L-fucosidase OS=Homo sapiens GN=FUCA1 PE=1 SV=4	5	5	5	0	0	5	5	0	0	5	5	0	0	5	5	14.8	14.8	14.8	53.688	39.773	0	0	601950	555310	0	578630	#DIV/0!
sp|P04632|CPNS1_HUMAN	>sp|P04632|CPNS1_HUMAN Calpain small subunit 1 OS=Homo sapiens GN=CAPNS1 PE=1 SV=1	3	3	3	1	1	3	3	1	1	3	3	1	1	3	3	36.6	36.6	36.6	28.315	32.443	0	0	251370	192780	0	222075	#DIV/0!
sp|P05362|ICAM1_HUMAN	>sp|P05362|ICAM1_HUMAN Intercellular adhesion molecule 1 OS=Homo sapiens GN=ICAM1 PE=1 SV=2	6	6	6	0	1	6	5	0	1	6	5	0	1	6	5	17.1	17.1	17.1	57.825	36.332	0	0	232620	229990	0	231305	#DIV/0!
sp|P06865|HEXA_HUMAN	>sp|P06865|HEXA_HUMAN Beta-hexosaminidase subunit alpha OS=Homo sapiens GN=HEXA PE=1 SV=2	5	5	5	0	1	5	5	0	1	5	5	0	1	5	5	9.6	9.6	9.6	60.702	37.58	0	0	291300	278860	0	285080	#DIV/0!
sp|P08708|RS17_HUMAN	>sp|P08708|RS17_HUMAN 40S ribosomal protein S17 OS=Homo sapiens GN=RPS17 PE=1 SV=2	3	3	3	1	1	3	3	1	1	3	3	1	1	3	3	25.2	25.2	25.2	15.55	20.905	0	0	321440	270750	0	296095	#DIV/0!
sp|P11117|PPAL_HUMAN	>sp|P11117|PPAL_HUMAN Lysosomal acid phosphatase OS=Homo sapiens GN=ACP2 PE=1 SV=3	3	3	3	1	1	3	3	1	1	3	3	1	1	3	3	9.5	9.5	9.5	48.344	17.333	0	0	185130	176130	0	180630	#DIV/0!
sp|P11310|ACADM_HUMAN	>sp|P11310|ACADM_HUMAN Medium-chain specific acyl-CoA dehydrogenase, mitochondrial OS=Homo sapiens GN=ACADM PE=1 SV=1	3	3	3	0	0	3	3	0	0	3	3	0	0	3	3	15.4	15.4	15.4	46.588	18.642	0	0	156190	121190	0	138690	#DIV/0!
sp|P12318|FCG2A_HUMAN	>sp|P12318|FCG2A_HUMAN Low affinity immunoglobulin gamma Fc region receptor II-a OS=Homo sapiens GN=FCGR2A PE=1 SV=4	3	3	3	1	1	3	3	1	1	3	3	1	1	3	3	18	18	18	35	17.287	0	0	252830	239530	0	246180	#DIV/0!
sp|P12955|PEPD_HUMAN	>sp|P12955|PEPD_HUMAN Xaa-Pro dipeptidase OS=Homo sapiens GN=PEPD PE=1 SV=3	5	5	5	0	0	5	5	0	0	5	5	0	0	5	5	20.7	20.7	20.7	54.548	33.051	0	0	309330	267550	0	288440	#DIV/0!
sp|P13073|COX41_HUMAN	>sp|P13073|COX41_HUMAN Cytochrome c oxidase subunit 4 isoform 1, mitochondrial OS=Homo sapiens GN=COX4I1 PE=1 SV=1	3	3	3	2	1	3	3	2	1	3	3	2	1	3	3	18.3	18.3	18.3	19.576	17.863	0	0	308740	355100	0	331920	#DIV/0!
sp|P13761|2B17_HUMAN	>sp|P13761|2B17_HUMAN HLA class II histocompatibility antigen, DRB1-7 beta chain OS=Homo sapiens GN=HLA-DRB1 PE=1 SV=1;>sp|Q9TQE0|2B19_HUMAN HLA class II histocompatibility antigen, DRB1-9 beta chain OS=Homo sapiens GN=HLA-DRB1 PE=1 SV=1	9	3	3	2	3	9	7	1	1	3	1	1	1	3	1	37.6	11.3	11.3	29.822	18.716	0	0	170930	0	0	85465	#DIV/0!
sp|P13804|ETFA_HUMAN	>sp|P13804|ETFA_HUMAN Electron transfer flavoprotein subunit alpha, mitochondrial OS=Homo sapiens GN=ETFA PE=1 SV=1	7	7	7	1	1	7	7	1	1	7	7	1	1	7	7	33.6	33.6	33.6	35.079	48.496	0	0	393450	401220	0	397335	#DIV/0!
sp|P13987|CD59_HUMAN	>sp|P13987|CD59_HUMAN CD59 glycoprotein OS=Homo sapiens GN=CD59 PE=1 SV=1	3	3	3	0	1	3	3	0	1	3	3	0	1	3	3	25	25	25	14.177	22.662	0	0	352920	332100	0	342510	#DIV/0!
sp|P14384|CBPM_HUMAN	>sp|P14384|CBPM_HUMAN Carboxypeptidase M OS=Homo sapiens GN=CPM PE=1 SV=2	5	5	5	1	1	5	5	1	1	5	5	1	1	5	5	19.4	19.4	19.4	50.513	39.781	0	0	740690	687940	0	714315	#DIV/0!
sp|P15121|ALDR_HUMAN	>sp|P15121|ALDR_HUMAN Aldose reductase OS=Homo sapiens GN=AKR1B1 PE=1 SV=3	4	4	4	1	1	4	4	1	1	4	4	1	1	4	4	18.4	18.4	18.4	35.853	26.226	0	0	520500	483390	0	501945	#DIV/0!
sp|P16435|NCPR_HUMAN	>sp|P16435|NCPR_HUMAN NADPH--cytochrome P450 reductase OS=Homo sapiens GN=POR PE=1 SV=2	4	4	4	1	1	4	4	1	1	4	4	1	1	4	4	9.3	9.3	9.3	76.689	26.923	0	0	244000	202390	0	223195	#DIV/0!
sp|P16615|AT2A2_HUMAN	>sp|P16615|AT2A2_HUMAN Sarcoplasmic/endoplasmic reticulum calcium ATPase 2 OS=Homo sapiens GN=ATP2A2 PE=1 SV=1	3	3	3	1	0	3	3	1	0	3	3	1	0	3	3	6.1	6.1	6.1	114.76	19.418	0	0	140670	119650	0	130160	#DIV/0!
sp|P16930|FAAA_HUMAN	>sp|P16930|FAAA_HUMAN Fumarylacetoacetase OS=Homo sapiens GN=FAH PE=1 SV=2	7	7	7	0	1	7	7	0	1	7	7	0	1	7	7	29.1	29.1	29.1	46.374	44.954	0	0	327790	295430	0	311610	#DIV/0!
sp|P20039|2B1B_HUMAN	>sp|P20039|2B1B_HUMAN HLA class II histocompatibility antigen, DRB1-11 beta chain OS=Homo sapiens GN=HLA-DRB1 PE=1 SV=1	11	4	2	5	6	11	11	1	1	4	4	0	0	2	2	55.3	25.9	15.8	30.16	27.993	0	0	863750	775730	0	819740	#DIV/0!
sp|P22897|MRC1_HUMAN	>sp|P22897|MRC1_HUMAN Macrophage mannose receptor 1 OS=Homo sapiens GN=MRC1 PE=1 SV=1	5	5	5	1	2	5	5	1	2	5	5	1	2	5	5	3.8	3.8	3.8	166.01	31.462	0	0	339030	297030	0	318030	#DIV/0!
sp|P23368|MAOM_HUMAN	>sp|P23368|MAOM_HUMAN NAD-dependent malic enzyme, mitochondrial OS=Homo sapiens GN=ME2 PE=1 SV=1	5	5	5	0	1	5	5	0	1	5	5	0	1	5	5	21.2	21.2	21.2	65.443	37.004	0	0	261050	232470	0	246760	#DIV/0!
sp|P23526|SAHH_HUMAN	>sp|P23526|SAHH_HUMAN Adenosylhomocysteinase OS=Homo sapiens GN=AHCY PE=1 SV=4	3	3	3	2	1	3	2	2	1	3	2	2	1	3	2	9.3	9.3	9.3	47.716	20.369	0	0	213630	209090	0	211360	#DIV/0!
sp|P24752|THIL_HUMAN	>sp|P24752|THIL_HUMAN Acetyl-CoA acetyltransferase, mitochondrial OS=Homo sapiens GN=ACAT1 PE=1 SV=1	5	5	5	1	0	5	5	1	0	5	5	1	0	5	5	23.2	23.2	23.2	45.199	41.434	0	0	301720	310200	0	305960	#DIV/0!
sp|P25398|RS12_HUMAN	>sp|P25398|RS12_HUMAN 40S ribosomal protein S12 OS=Homo sapiens GN=RPS12 PE=1 SV=3	3	3	3	0	0	3	3	0	0	3	3	0	0	3	3	32.6	32.6	32.6	14.515	19.486	0	0	110270	142130	0	126200	#DIV/0!
sp|P25787|PSA2_HUMAN	>sp|P25787|PSA2_HUMAN Proteasome subunit alpha type-2 OS=Homo sapiens GN=PSMA2 PE=1 SV=2	7	7	7	1	1	7	7	1	1	7	7	1	1	7	7	37.6	37.6	37.6	25.898	51.355	0	0	566910	527900	0	547405	#DIV/0!
sp|P25789|PSA4_HUMAN	>sp|P25789|PSA4_HUMAN Proteasome subunit alpha type-4 OS=Homo sapiens GN=PSMA4 PE=1 SV=1	3	3	3	0	0	2	2	0	0	2	2	0	0	2	2	23.8	23.8	23.8	29.483	19.987	0	0	0	63098	0	31549	#DIV/0!
sp|P28062|PSB8_HUMAN	>sp|P28062|PSB8_HUMAN Proteasome subunit beta type-8 OS=Homo sapiens GN=PSMB8 PE=1 SV=3	3	3	3	0	2	3	3	0	2	3	3	0	2	3	3	12.7	12.7	12.7	30.354	17.108	0	0	0	180710	0	90355	#DIV/0!
sp|P29350|PTN6_HUMAN	>sp|P29350|PTN6_HUMAN Tyrosine-protein phosphatase non-receptor type 6 OS=Homo sapiens GN=PTPN6 PE=1 SV=1	3	3	3	0	1	3	3	0	1	3	3	0	1	3	3	7.9	7.9	7.9	67.56	19.981	0	0	162080	94466	0	128273	#DIV/0!
sp|P30084|ECHM_HUMAN	>sp|P30084|ECHM_HUMAN Enoyl-CoA hydratase, mitochondrial OS=Homo sapiens GN=ECHS1 PE=1 SV=4	3	3	3	0	0	3	3	0	0	3	3	0	0	3	3	18.6	18.6	18.6	31.387	19.661	0	0	142420	123650	0	133035	#DIV/0!
sp|P31949|S10AB_HUMAN	>sp|P31949|S10AB_HUMAN Protein S100-A11 OS=Homo sapiens GN=S100A11 PE=1 SV=2	3	3	3	1	1	3	3	1	1	3	3	1	1	3	3	34.3	34.3	34.3	11.74	46.685	0	0	157460	128570	0	143015	#DIV/0!
sp|P36222|CH3L1_HUMAN	>sp|P36222|CH3L1_HUMAN Chitinase-3-like protein 1 OS=Homo sapiens GN=CHI3L1 PE=1 SV=2	9	9	9	0	1	9	9	0	1	9	9	0	1	9	9	33.7	33.7	33.7	42.625	60.972	0	0	664120	600870	0	632495	#DIV/0!
sp|P36543|VATE1_HUMAN	>sp|P36543|VATE1_HUMAN V-type proton ATPase subunit E 1 OS=Homo sapiens GN=ATP6V1E1 PE=1 SV=1	5	5	5	2	2	5	5	2	2	5	5	2	2	5	5	39.8	39.8	39.8	26.145	37.273	0	0	505620	507050	0	506335	#DIV/0!
sp|P40227|TCPZ_HUMAN	>sp|P40227|TCPZ_HUMAN T-complex protein 1 subunit zeta OS=Homo sapiens GN=CCT6A PE=1 SV=3	4	4	4	1	1	3	4	1	1	3	4	1	1	3	4	13.2	13.2	13.2	58.024	31.493	0	0	223080	181760	0	202420	#DIV/0!
sp|P40429|RL13A_HUMAN	>sp|P40429|RL13A_HUMAN 60S ribosomal protein L13a OS=Homo sapiens GN=RPL13A PE=1 SV=2;>sp|Q6NVV1|R13P3_HUMAN Putative 60S ribosomal protein L13a protein RPL13AP3 OS=Homo sapiens GN=RPL13AP3 PE=5 SV=1	3	3	3	1	0	2	3	1	0	2	3	1	0	2	3	16.3	16.3	16.3	23.577	18.476	0	0	250350	271490	0	260920	#DIV/0!
sp|P43490|NAMPT_HUMAN	>sp|P43490|NAMPT_HUMAN Nicotinamide phosphoribosyltransferase OS=Homo sapiens GN=NAMPT PE=1 SV=1	3	3	3	1	1	3	3	1	1	3	3	1	1	3	3	9	9	9	55.52	17.51	0	0	138680	164250	0	151465	#DIV/0!
sp|P46782|RS5_HUMAN	>sp|P46782|RS5_HUMAN 40S ribosomal protein S5 OS=Homo sapiens GN=RPS5 PE=1 SV=4	5	5	5	1	1	4	4	1	1	4	4	1	1	4	4	31.4	31.4	31.4	22.876	46.118	0	0	423020	281540	0	352280	#DIV/0!
sp|P46926|GNPI1_HUMAN	>sp|P46926|GNPI1_HUMAN Glucosamine-6-phosphate isomerase 1 OS=Homo sapiens GN=GNPDA1 PE=1 SV=1	3	3	3	0	1	2	3	0	1	2	3	0	1	2	3	16.6	16.6	16.6	32.668	24.918	0	0	170010	145650	0	157830	#DIV/0!
sp|P48643|TCPE_HUMAN	>sp|P48643|TCPE_HUMAN T-complex protein 1 subunit epsilon OS=Homo sapiens GN=CCT5 PE=1 SV=1	5	5	5	1	1	5	5	1	1	5	5	1	1	5	5	17	17	17	59.67	35.816	0	0	194580	173610	0	184095	#DIV/0!
sp|P50281|MMP14_HUMAN	>sp|P50281|MMP14_HUMAN Matrix metalloproteinase-14 OS=Homo sapiens GN=MMP14 PE=1 SV=3	3	3	3	0	0	2	3	0	0	2	3	0	0	2	3	6.2	6.2	6.2	65.893	17.995	0	0	93040	112530	0	102785	#DIV/0!
sp|P50897|PPT1_HUMAN	>sp|P50897|PPT1_HUMAN Palmitoyl-protein thioesterase 1 OS=Homo sapiens GN=PPT1 PE=1 SV=1	3	3	3	0	1	3	3	0	1	3	3	0	1	3	3	18	18	18	34.193	22.734	0	0	339080	328530	0	333805	#DIV/0!
sp|P60900|PSA6_HUMAN	>sp|P60900|PSA6_HUMAN Proteasome subunit alpha type-6 OS=Homo sapiens GN=PSMA6 PE=1 SV=1	5	5	5	1	1	5	5	1	1	5	5	1	1	5	5	24.4	24.4	24.4	27.399	32.811	0	0	458020	487080	0	472550	#DIV/0!
sp|P61026|RAB10_HUMAN	>sp|P61026|RAB10_HUMAN Ras-related protein Rab-10 OS=Homo sapiens GN=RAB10 PE=1 SV=1	4	3	3	1	2	4	4	0	1	3	3	0	1	3	3	22	16.5	16.5	22.541	38.035	0	0	509810	509660	0	509735	#DIV/0!
sp|P61106|RAB14_HUMAN	>sp|P61106|RAB14_HUMAN Ras-related protein Rab-14 OS=Homo sapiens GN=RAB14 PE=1 SV=4	3	3	3	0	1	3	3	0	1	3	3	0	1	3	3	24.7	24.7	24.7	23.897	17.792	0	0	193120	204400	0	198760	#DIV/0!
sp|P61163|ACTZ_HUMAN	>sp|P61163|ACTZ_HUMAN Alpha-centractin OS=Homo sapiens GN=ACTR1A PE=1 SV=1	3	3	1	1	1	3	3	1	1	3	3	0	0	1	1	14.9	14.9	4.3	42.613	22.298	0	0	285000	330760	0	307880	#DIV/0!
sp|P62244|RS15A_HUMAN	>sp|P62244|RS15A_HUMAN 40S ribosomal protein S15a OS=Homo sapiens GN=RPS15A PE=1 SV=2	4	4	4	1	0	4	4	1	0	4	4	1	0	4	4	40	40	40	14.839	24.887	0	0	247640	218280	0	232960	#DIV/0!
sp|P62258|1433E_HUMAN	>sp|P62258|1433E_HUMAN 14-3-3 protein epsilon OS=Homo sapiens GN=YWHAE PE=1 SV=1	5	3	3	2	3	3	4	1	1	2	3	1	1	2	3	18.8	15.7	15.7	29.174	19.053	0	0	0	137840	0	68920	#DIV/0!
sp|P62424|RL7A_HUMAN	>sp|P62424|RL7A_HUMAN 60S ribosomal protein L7a OS=Homo sapiens GN=RPL7A PE=1 SV=2	4	4	4	1	2	4	3	1	2	4	3	1	2	4	3	22.6	22.6	22.6	29.995	43.363	0	0	363080	269770	0	316425	#DIV/0!
sp|P62847|RS24_HUMAN	>sp|P62847|RS24_HUMAN 40S ribosomal protein S24 OS=Homo sapiens GN=RPS24 PE=1 SV=1	3	3	3	0	1	3	3	0	1	3	3	0	1	3	3	18	18	18	15.423	18.958	0	0	170840	226960	0	198900	#DIV/0!
sp|P62906|RL10A_HUMAN	>sp|P62906|RL10A_HUMAN 60S ribosomal protein L10a OS=Homo sapiens GN=RPL10A PE=1 SV=2	3	3	3	1	1	3	3	1	1	3	3	1	1	3	3	17.5	17.5	17.5	24.831	18.675	0	0	238960	95231	0	167096	#DIV/0!
sp|P62913|RL11_HUMAN	>sp|P62913|RL11_HUMAN 60S ribosomal protein L11 OS=Homo sapiens GN=RPL11 PE=1 SV=2	4	4	4	1	1	4	4	1	1	4	4	1	1	4	4	21.3	21.3	21.3	20.252	91.923	0	0	445130	436290	0	440710	#DIV/0!
sp|P62993|GRB2_HUMAN	>sp|P62993|GRB2_HUMAN Growth factor receptor-bound protein 2 OS=Homo sapiens GN=GRB2 PE=1 SV=1	3	3	3	1	1	3	3	1	1	3	3	1	1	3	3	24.4	24.4	24.4	25.206	19.542	0	0	254560	170800	0	212680	#DIV/0!
sp|P78324|SHPS1_HUMAN	>sp|P78324|SHPS1_HUMAN Tyrosine-protein phosphatase non-receptor type substrate 1 OS=Homo sapiens GN=SIRPA PE=1 SV=2;>sp|Q5TFQ8|SIRBL_HUMAN Signal-regulatory protein beta-1 isoform 3 OS=Homo sapiens GN=SIRPB1 PE=1 SV=1	5	5	5	1	1	5	5	1	1	5	5	1	1	5	5	17.9	17.9	17.9	54.966	38.653	0	0	293210	307370	0	300290	#DIV/0!
sp|P83111|LACTB_HUMAN	>sp|P83111|LACTB_HUMAN Serine beta-lactamase-like protein LACTB, mitochondrial OS=Homo sapiens GN=LACTB PE=1 SV=2	4	4	4	1	1	4	4	1	1	4	4	1	1	4	4	12.4	12.4	12.4	60.693	27.849	0	0	163060	159510	0	161285	#DIV/0!
sp|Q06323|PSME1_HUMAN	>sp|Q06323|PSME1_HUMAN Proteasome activator complex subunit 1 OS=Homo sapiens GN=PSME1 PE=1 SV=1	3	3	3	0	0	3	3	0	0	3	3	0	0	3	3	19.7	19.7	19.7	28.723	19.701	0	0	175360	146790	0	161075	#DIV/0!
sp|Q12905|ILF2_HUMAN	>sp|Q12905|ILF2_HUMAN Interleukin enhancer-binding factor 2 OS=Homo sapiens GN=ILF2 PE=1 SV=2	3	3	3	0	0	3	3	0	0	3	3	0	0	3	3	13.6	13.6	13.6	43.062	22.026	0	0	145220	121690	0	133455	#DIV/0!
sp|Q12907|LMAN2_HUMAN	>sp|Q12907|LMAN2_HUMAN Vesicular integral-membrane protein VIP36 OS=Homo sapiens GN=LMAN2 PE=1 SV=1	4	4	4	1	1	4	4	1	1	4	4	1	1	4	4	14.3	14.3	14.3	40.228	32.027	0	0	214000	209560	0	211780	#DIV/0!
sp|Q13093|PAFA_HUMAN	>sp|Q13093|PAFA_HUMAN Platelet-activating factor acetylhydrolase OS=Homo sapiens GN=PLA2G7 PE=1 SV=1	3	3	3	0	1	3	3	0	1	3	3	0	1	3	3	12	12	12	50.077	21.762	0	0	307070	330030	0	318550	#DIV/0!
sp|Q13148|TADBP_HUMAN	>sp|Q13148|TADBP_HUMAN TAR DNA-binding protein 43 OS=Homo sapiens GN=TARDBP PE=1 SV=1	3	3	3	1	0	2	3	1	0	2	3	1	0	2	3	9.9	9.9	9.9	44.739	16.976	0	0	47756	38439	0	43097.5	#DIV/0!
sp|Q13162|PRDX4_HUMAN	>sp|Q13162|PRDX4_HUMAN Peroxiredoxin-4 OS=Homo sapiens GN=PRDX4 PE=1 SV=1	5	3	3	3	3	5	5	1	1	3	3	1	1	3	3	28.4	21.4	21.4	30.54	21.371	0	0	188610	152090	0	170350	#DIV/0!
sp|Q13231|CHIT1_HUMAN	>sp|Q13231|CHIT1_HUMAN Chitotriosidase-1 OS=Homo sapiens GN=CHIT1 PE=1 SV=1	3	3	3	0	0	3	3	0	0	3	3	0	0	3	3	9.2	9.2	9.2	51.681	21.796	0	0	92948	88163	0	90555.5	#DIV/0!
sp|Q15404|RSU1_HUMAN	>sp|Q15404|RSU1_HUMAN Ras suppressor protein 1 OS=Homo sapiens GN=RSU1 PE=1 SV=3	3	3	3	1	1	3	2	1	1	3	2	1	1	3	2	20.9	20.9	20.9	31.54	19.685	0	0	101060	81512	0	91286	#DIV/0!
sp|Q16698|DECR_HUMAN	>sp|Q16698|DECR_HUMAN 2,4-dienoyl-CoA reductase, mitochondrial OS=Homo sapiens GN=DECR1 PE=1 SV=1	4	4	4	1	1	4	4	1	1	4	4	1	1	4	4	18.8	18.8	18.8	36.067	27.8	0	0	318290	305870	0	312080	#DIV/0!
sp|Q16719|KYNU_HUMAN	>sp|Q16719|KYNU_HUMAN Kynureninase OS=Homo sapiens GN=KYNU PE=1 SV=1	3	3	3	0	1	3	2	0	1	3	2	0	1	3	2	13.3	13.3	13.3	52.351	20.168	0	0	148400	132060	0	140230	#DIV/0!
sp|Q16822|PCKGM_HUMAN	>sp|Q16822|PCKGM_HUMAN Phosphoenolpyruvate carboxykinase [GTP], mitochondrial OS=Homo sapiens GN=PCK2 PE=1 SV=3	4	4	4	0	0	2	4	0	0	2	4	0	0	2	4	10.8	10.8	10.8	70.729	30.708	0	0	179250	153110	0	166180	#DIV/0!
sp|Q16836|HCDH_HUMAN	>sp|Q16836|HCDH_HUMAN Hydroxyacyl-coenzyme A dehydrogenase, mitochondrial OS=Homo sapiens GN=HADH PE=1 SV=3	4	4	4	0	0	4	4	0	0	4	4	0	0	4	4	22.3	22.3	22.3	34.293	29.408	0	0	227580	170530	0	199055	#DIV/0!
sp|Q16851|UGPA_HUMAN	>sp|Q16851|UGPA_HUMAN UTP--glucose-1-phosphate uridylyltransferase OS=Homo sapiens GN=UGP2 PE=1 SV=5	6	6	6	1	1	4	6	1	1	4	6	1	1	4	6	20.5	20.5	20.5	56.94	61.405	0	0	197960	194280	0	196120	#DIV/0!
sp|Q16881|TRXR1_HUMAN	>sp|Q16881|TRXR1_HUMAN Thioredoxin reductase 1, cytoplasmic OS=Homo sapiens GN=TXNRD1 PE=1 SV=3	7	7	7	0	1	7	7	0	1	7	7	0	1	7	7	18.5	18.5	18.5	70.905	51.867	0	0	682930	599850	0	641390	#DIV/0!
sp|Q16891|MIC60_HUMAN	>sp|Q16891|MIC60_HUMAN MICOS complex subunit MIC60 OS=Homo sapiens GN=IMMT PE=1 SV=1	5	5	5	1	1	5	5	1	1	5	5	1	1	5	5	13.6	13.6	13.6	83.677	35.329	0	0	329620	239880	0	284750	#DIV/0!
sp|Q2M385|MPEG1_HUMAN	>sp|Q2M385|MPEG1_HUMAN Macrophage-expressed gene 1 protein OS=Homo sapiens GN=MPEG1 PE=2 SV=1	3	3	3	0	0	3	3	0	0	3	3	0	0	3	3	8	8	8	78.586	23.176	0	0	163980	122830	0	143405	#DIV/0!
sp|Q53GQ0|DHB12_HUMAN	>sp|Q53GQ0|DHB12_HUMAN Very-long-chain 3-oxoacyl-CoA reductase OS=Homo sapiens GN=HSD17B12 PE=1 SV=2	3	3	3	1	0	3	3	1	0	3	3	1	0	3	3	17.9	17.9	17.9	34.324	18.883	0	0	225310	175030	0	200170	#DIV/0!
sp|Q68CZ2|TENS3_HUMAN	>sp|Q68CZ2|TENS3_HUMAN Tensin-3 OS=Homo sapiens GN=TNS3 PE=1 SV=2	4	4	4	0	0	3	3	0	0	3	3	0	0	3	3	5.1	5.1	5.1	155.26	23.205	0	0	68791	80441	0	74616	#DIV/0!
sp|Q8NHP8|PLBL2_HUMAN	>sp|Q8NHP8|PLBL2_HUMAN Putative phospholipase B-like 2 OS=Homo sapiens GN=PLBD2 PE=1 SV=2	3	3	3	0	0	3	3	0	0	3	3	0	0	3	3	8.8	8.8	8.8	65.471	20.972	0	0	184270	192930	0	188600	#DIV/0!
sp|Q8TCT9|HM13_HUMAN	>sp|Q8TCT9|HM13_HUMAN Minor histocompatibility antigen H13 OS=Homo sapiens GN=HM13 PE=1 SV=1	3	3	3	2	1	3	2	2	1	3	2	2	1	3	2	14.6	14.6	14.6	41.488	21.394	0	0	116700	127270	0	121985	#DIV/0!
sp|Q8WXX0|DYH7_HUMAN	>sp|Q8WXX0|DYH7_HUMAN Dynein heavy chain 7, axonemal OS=Homo sapiens GN=DNAH7 PE=1 SV=2	3	3	3	1	0	1	2	1	0	1	2	1	0	1	2	0.8	0.8	0.8	461.15	16.777	0	0	0	388610	0	194305	#DIV/0!
sp|Q92542|NICA_HUMAN	>sp|Q92542|NICA_HUMAN Nicastrin OS=Homo sapiens GN=NCSTN PE=1 SV=2	4	4	4	1	1	4	3	1	1	4	3	1	1	4	3	12.1	12.1	12.1	78.41	30.126	0	0	220460	216170	0	218315	#DIV/0!
sp|Q99571|P2RX4_HUMAN	>sp|Q99571|P2RX4_HUMAN P2X purinoceptor 4 OS=Homo sapiens GN=P2RX4 PE=1 SV=2	3	3	3	0	1	3	3	0	1	3	3	0	1	3	3	10.8	10.8	10.8	43.369	16.989	0	0	143310	178560	0	160935	#DIV/0!
sp|Q99685|MGLL_HUMAN	>sp|Q99685|MGLL_HUMAN Monoglyceride lipase OS=Homo sapiens GN=MGLL PE=1 SV=2	3	3	3	0	0	3	2	0	0	3	2	0	0	3	2	19.5	19.5	19.5	33.261	18.521	0	0	460110	349050	0	404580	#DIV/0!
sp|Q99832|TCPH_HUMAN	>sp|Q99832|TCPH_HUMAN T-complex protein 1 subunit eta OS=Homo sapiens GN=CCT7 PE=1 SV=2	7	7	7	1	1	6	7	1	1	6	7	1	1	6	7	23.6	23.6	23.6	59.366	51.532	0	0	270360	301750	0	286055	#DIV/0!
sp|Q9BS26|ERP44_HUMAN	>sp|Q9BS26|ERP44_HUMAN Endoplasmic reticulum resident protein 44 OS=Homo sapiens GN=ERP44 PE=1 SV=1	4	4	4	1	1	4	4	1	1	4	4	1	1	4	4	16.5	16.5	16.5	46.971	28.378	0	0	307830	287490	0	297660	#DIV/0!
sp|Q9BTU6|P4K2A_HUMAN	>sp|Q9BTU6|P4K2A_HUMAN Phosphatidylinositol 4-kinase type 2-alpha OS=Homo sapiens GN=PI4K2A PE=1 SV=1	3	3	3	0	0	3	3	0	0	3	3	0	0	3	3	12.3	12.3	12.3	54.022	19.144	0	0	146990	134640	0	140815	#DIV/0!
sp|Q9BTV4|TMM43_HUMAN	>sp|Q9BTV4|TMM43_HUMAN Transmembrane protein 43 OS=Homo sapiens GN=TMEM43 PE=1 SV=1	3	3	3	0	0	3	3	0	0	3	3	0	0	3	3	17.2	17.2	17.2	44.875	20.677	0	0	207470	183870	0	195670	#DIV/0!
sp|Q9BWD1|THIC_HUMAN	>sp|Q9BWD1|THIC_HUMAN Acetyl-CoA acetyltransferase, cytosolic OS=Homo sapiens GN=ACAT2 PE=1 SV=2	3	3	3	0	1	3	3	0	1	3	3	0	1	3	3	20.7	20.7	20.7	41.35	26.08	0	0	230920	253500	0	242210	#DIV/0!
sp|Q9C0H2|TTYH3_HUMAN	>sp|Q9C0H2|TTYH3_HUMAN Protein tweety homolog 3 OS=Homo sapiens GN=TTYH3 PE=1 SV=3	3	3	3	0	1	3	3	0	1	3	3	0	1	3	3	5.7	5.7	5.7	57.544	29.372	0	0	174330	119970	0	147150	#DIV/0!
sp|Q9H4A4|AMPB_HUMAN	>sp|Q9H4A4|AMPB_HUMAN Aminopeptidase B OS=Homo sapiens GN=RNPEP PE=1 SV=2	4	4	4	1	1	4	4	1	1	4	4	1	1	4	4	8.6	8.6	8.6	72.595	26.755	0	0	173750	192100	0	182925	#DIV/0!
sp|Q9NUQ9|FA49B_HUMAN	>sp|Q9NUQ9|FA49B_HUMAN Protein FAM49B OS=Homo sapiens GN=FAM49B PE=1 SV=1	3	3	3	1	1	3	3	1	1	3	3	1	1	3	3	15.7	15.7	15.7	36.748	20.255	0	0	312270	295270	0	303770	#DIV/0!
sp|Q9P2E9|RRBP1_HUMAN	>sp|Q9P2E9|RRBP1_HUMAN Ribosome-binding protein 1 OS=Homo sapiens GN=RRBP1 PE=1 SV=4	5	5	5	1	1	5	4	1	1	5	4	1	1	5	4	5.5	5.5	5.5	152.47	30.486	0	0	150180	159490	0	154835	#DIV/0!
sp|Q9Y6C9|MTCH2_HUMAN	>sp|Q9Y6C9|MTCH2_HUMAN Mitochondrial carrier homolog 2 OS=Homo sapiens GN=MTCH2 PE=1 SV=1	3	3	3	0	1	3	3	0	1	3	3	0	1	3	3	14.2	14.2	14.2	33.331	18.251	0	0	189550	202800	0	196175	#DIV/0!
sp|Q95IE3|2B1C_HUMAN	>sp|Q95IE3|2B1C_HUMAN HLA class II histocompatibility antigen, DRB1-12 beta chain OS=Homo sapiens GN=HLA-DRB1 PE=1 SV=1	10	3	1	5	6	10	10	1	1	3	3	1	1	1	1	51.1	13.5	4.9	29.878	21.531	0	180290	839350	701590	90145	770470	8.54701
sp|P00352|AL1A1_HUMAN	>sp|P00352|AL1A1_HUMAN Retinal dehydrogenase 1 OS=Homo sapiens GN=ALDH1A1 PE=1 SV=2	7	6	6	0	2	7	7	0	2	6	6	0	2	6	6	15.8	14.2	14.2	54.861	45.393	0	147620	468170	526270	73810	497220	6.73649
sp|P32969|RL9_HUMAN	>sp|P32969|RL9_HUMAN 60S ribosomal protein L9 OS=Homo sapiens GN=RPL9 PE=1 SV=1	4	4	4	0	3	4	4	0	3	4	4	0	3	4	4	33.9	33.9	33.9	21.863	28.353	0	108070	302940	290570	54035	296755	5.4919
sp|P04179|SODM_HUMAN	>sp|P04179|SODM_HUMAN Superoxide dismutase [Mn], mitochondrial OS=Homo sapiens GN=SOD2 PE=1 SV=2	14	14	14	8	8	13	13	8	8	13	13	8	8	13	13	73.4	73.4	73.4	24.722	323.31	2573400	2509400	12909000	14113000	2541400	13511000	5.31636
sp|P62249|RS16_HUMAN	>sp|P62249|RS16_HUMAN 40S ribosomal protein S16 OS=Homo sapiens GN=RPS16 PE=1 SV=2	5	5	5	2	1	5	5	2	1	5	5	2	1	5	5	34.2	34.2	34.2	16.445	32.546	177560	0	461480	479140	88780	470310	5.29748
sp|Q9Y279|VSIG4_HUMAN	>sp|Q9Y279|VSIG4_HUMAN V-set and immunoglobulin domain-containing protein 4 OS=Homo sapiens GN=VSIG4 PE=1 SV=1	3	3	3	2	1	2	3	2	1	2	3	2	1	2	3	8.8	8.8	8.8	43.987	19.959	78494	0	196550	206770	39247	201660	5.13823
sp|P61225|RAP2B_HUMAN	>sp|P61225|RAP2B_HUMAN Ras-related protein Rap-2b OS=Homo sapiens GN=RAP2B PE=1 SV=1	6	6	6	1	3	6	5	1	3	6	5	1	3	6	5	49.7	49.7	49.7	20.504	61.235	0	181680	490730	423340	90840	457035	5.03121
sp|Q9NZK5|ADA2_HUMAN	>sp|Q9NZK5|ADA2_HUMAN Adenosine deaminase 2 OS=Homo sapiens GN=ADA2 PE=1 SV=2	5	5	5	4	1	4	5	4	1	4	5	4	1	4	5	11	11	11	58.933	30.306	131400	0	327110	301880	65700	314495	4.78683
sp|P01903|DRA_HUMAN	>sp|P01903|DRA_HUMAN HLA class II histocompatibility antigen, DR alpha chain OS=Homo sapiens GN=HLA-DRA PE=1 SV=1	9	9	9	4	4	9	9	4	4	9	9	4	4	9	9	31.1	31.1	31.1	28.607	139.92	1421000	1779600	7465200	7491800	1600300	7478500	4.67319
sp|O00560|SDCB1_HUMAN	>sp|O00560|SDCB1_HUMAN Syntenin-1 OS=Homo sapiens GN=SDCBP PE=1 SV=1	14	14	14	5	6	14	14	5	6	14	14	5	6	14	14	68.5	68.5	68.5	32.444	127.75	654870	1014100	3980600	3734200	834485	3857400	4.62249
sp|P25774|CATS_HUMAN	>sp|P25774|CATS_HUMAN Cathepsin S OS=Homo sapiens GN=CTSS PE=1 SV=3	13	13	13	7	4	13	13	7	4	13	13	7	4	13	13	43.5	43.5	43.5	37.495	116.67	1157200	912380	4498600	4765600	1034790	4632100	4.47637
sp|P30048|PRDX3_HUMAN	>sp|P30048|PRDX3_HUMAN Thioredoxin-dependent peroxide reductase, mitochondrial OS=Homo sapiens GN=PRDX3 PE=1 SV=3	8	8	8	3	3	8	8	3	3	8	8	3	3	8	8	37.1	37.1	37.1	27.692	61.971	365880	268590	1432500	1384900	317235	1408700	4.44056
sp|P15104|GLNA_HUMAN	>sp|P15104|GLNA_HUMAN Glutamine synthetase OS=Homo sapiens GN=GLUL PE=1 SV=4	5	5	5	1	2	5	5	1	2	5	5	1	2	5	5	15	15	15	42.064	53.202	0	153580	309080	343610	76790	326345	4.24984
sp|P07954|FUMH_HUMAN	>sp|P07954|FUMH_HUMAN Fumarate hydratase, mitochondrial OS=Homo sapiens GN=FH PE=1 SV=3	4	4	4	1	3	4	4	1	3	4	4	1	3	4	4	14.7	14.7	14.7	54.636	46.869	0	205660	343830	522250	102830	433040	4.21122
sp|P36957|ODO2_HUMAN	>sp|P36957|ODO2_HUMAN Dihydrolipoyllysine-residue succinyltransferase component of 2-oxoglutarate dehydrogenase complex, mitochondrial OS=Homo sapiens GN=DLST PE=1 SV=4	3	3	3	2	1	3	3	2	1	3	3	2	1	3	3	10.4	10.4	10.4	48.755	22.681	92106	0	187320	198910	46053	193115	4.19332
sp|P23141|EST1_HUMAN	>sp|P23141|EST1_HUMAN Liver carboxylesterase 1 OS=Homo sapiens GN=CES1 PE=1 SV=2	11	11	11	2	4	11	11	2	4	11	11	2	4	11	11	27.9	27.9	27.9	62.52	101.28	155270	275320	621550	1088300	215295	854925	3.97095
sp|P28838|AMPL_HUMAN	>sp|P28838|AMPL_HUMAN Cytosol aminopeptidase OS=Homo sapiens GN=LAP3 PE=1 SV=3	10	10	10	3	3	10	10	3	3	10	10	3	3	10	10	29.9	29.9	29.9	56.166	71.763	163110	204060	703260	716110	183585	709685	3.8657
sp|P35241|RADI_HUMAN	>sp|P35241|RADI_HUMAN Radixin OS=Homo sapiens GN=RDX PE=1 SV=1	10	4	4	6	9	10	10	1	3	4	4	1	3	4	4	19	12.2	12.2	68.563	27.202	0	165370	323690	301660	82685	312675	3.78152
sp|Q13510|ASAH1_HUMAN	>sp|Q13510|ASAH1_HUMAN Acid ceramidase OS=Homo sapiens GN=ASAH1 PE=1 SV=5	8	8	8	5	5	8	8	5	5	8	8	5	5	8	8	19.2	19.2	19.2	44.659	61.505	510980	482520	1698900	2019000	496750	1858950	3.74222
sp|P36969|GPX4_HUMAN	>sp|P36969|GPX4_HUMAN Phospholipid hydroperoxide glutathione peroxidase, mitochondrial OS=Homo sapiens GN=GPX4 PE=1 SV=3	4	4	4	1	3	4	4	1	3	4	4	1	3	4	4	31.5	31.5	31.5	22.174	28.272	0	174180	302860	327400	87090	315130	3.61844
sp|Q9BR76|COR1B_HUMAN	>sp|Q9BR76|COR1B_HUMAN Coronin-1B OS=Homo sapiens GN=CORO1B PE=1 SV=1	3	3	3	1	2	3	3	1	2	3	3	1	2	3	3	12.7	12.7	12.7	54.234	21.4	0	157020	240800	320890	78510	280845	3.57719
sp|P42765|THIM_HUMAN	>sp|P42765|THIM_HUMAN 3-ketoacyl-CoA thiolase, mitochondrial OS=Homo sapiens GN=ACAA2 PE=1 SV=2	7	7	7	4	1	7	7	4	1	7	7	4	1	7	7	39	39	39	41.924	59.133	371400	0	679200	647770	185700	663485	3.57289
sp|P30043|BLVRB_HUMAN	>sp|P30043|BLVRB_HUMAN Flavin reductase (NADPH) OS=Homo sapiens GN=BLVRB PE=1 SV=3	4	4	4	3	1	4	4	3	1	4	4	3	1	4	4	33	33	33	22.119	30.447	181890	0	363620	280140	90945	321880	3.53928
sp|Q9UJ70|NAGK_HUMAN	>sp|Q9UJ70|NAGK_HUMAN N-acetyl-D-glucosamine kinase OS=Homo sapiens GN=NAGK PE=1 SV=4	6	6	6	1	3	6	6	1	3	6	6	1	3	6	6	19.5	19.5	19.5	37.375	43.73	0	196710	340350	353060	98355	346705	3.52504
sp|Q96AG4|LRC59_HUMAN	>sp|Q96AG4|LRC59_HUMAN Leucine-rich repeat-containing protein 59 OS=Homo sapiens GN=LRRC59 PE=1 SV=1	4	4	4	2	1	4	4	2	1	4	4	2	1	4	4	16.3	16.3	16.3	34.93	29.465	149050	0	210110	313250	74525	261680	3.5113
sp|Q86VB7|C163A_HUMAN	>sp|Q86VB7|C163A_HUMAN Scavenger receptor cysteine-rich type 1 protein M130 OS=Homo sapiens GN=CD163 PE=1 SV=2	21	21	21	8	12	21	20	8	12	21	20	8	12	21	20	24.6	24.6	24.6	125.45	218.9	894700	993310	3250800	3275100	944005	3262950	3.4565
sp|P04229|2B11_HUMAN	>sp|P04229|2B11_HUMAN HLA class II histocompatibility antigen, DRB1-1 beta chain OS=Homo sapiens GN=HLA-DRB1 PE=1 SV=2;>sp|Q30154|DRB5_HUMAN HLA class II histocompatibility antigen, DR beta 5 chain OS=Homo sapiens GN=HLA-DRB5 PE=1 SV=1	12	12	4	5	7	12	12	5	7	12	12	1	2	4	4	47.4	47.4	18	29.914	149.5	2685800	2283800	7866500	8975200	2484800	8420850	3.38894
sp|P09382|LEG1_HUMAN	>sp|P09382|LEG1_HUMAN Galectin-1 OS=Homo sapiens GN=LGALS1 PE=1 SV=2	7	7	7	3	4	7	7	3	4	7	7	3	4	7	7	55.6	55.6	55.6	14.716	67.516	477610	550690	1761400	1700400	514150	1730900	3.36653
sp|P33121|ACSL1_HUMAN	>sp|P33121|ACSL1_HUMAN Long-chain-fatty-acid--CoA ligase 1 OS=Homo sapiens GN=ACSL1 PE=1 SV=1	18	18	18	5	4	18	18	5	4	18	18	5	4	18	18	36.7	36.7	36.7	77.942	131.05	639080	717160	1987800	2555800	678120	2271800	3.35014
sp|P06702|S10A9_HUMAN	>sp|P06702|S10A9_HUMAN Protein S100-A9 OS=Homo sapiens GN=S100A9 PE=1 SV=1	8	8	8	5	5	6	8	5	5	6	8	5	5	6	8	56.1	56.1	56.1	13.242	138.87	3008600	2410500	9320100	8133400	2709550	8726750	3.22074
sp|Q9GZV4|IF5A2_HUMAN	>sp|Q9GZV4|IF5A2_HUMAN Eukaryotic translation initiation factor 5A-2 OS=Homo sapiens GN=EIF5A2 PE=1 SV=3;>sp|Q6IS14|IF5AL_HUMAN Eukaryotic translation initiation factor 5A-1-like OS=Homo sapiens GN=EIF5AL1 PE=2 SV=2;>sp|P63241|IF5A1_HUMAN Eukaryotic transl	3	3	3	1	2	3	3	1	2	3	3	1	2	3	3	20.3	20.3	20.3	16.793	19.848	0	132630	230770	196100	66315	213435	3.2185
sp|P07339|CATD_HUMAN	>sp|P07339|CATD_HUMAN Cathepsin D OS=Homo sapiens GN=CTSD PE=1 SV=1	27	27	27	20	20	27	27	20	20	27	27	20	20	27	27	58.3	58.3	58.3	44.552	323.31	8645400	8164500	26755000	26882000	8404950	26818500	3.1908
sp|Q14956|GPNMB_HUMAN	>sp|Q14956|GPNMB_HUMAN Transmembrane glycoprotein NMB OS=Homo sapiens GN=GPNMB PE=1 SV=2	7	7	7	3	3	6	6	3	3	6	6	3	3	6	6	14.5	14.5	14.5	63.922	209.3	1990200	2007100	6754200	5959500	1998650	6356850	3.18057
sp|O00754|MA2B1_HUMAN	>sp|O00754|MA2B1_HUMAN Lysosomal alpha-mannosidase OS=Homo sapiens GN=MAN2B1 PE=1 SV=3	5	5	5	2	3	5	5	2	3	5	5	2	3	5	5	8.1	8.1	8.1	113.74	35.713	156250	188910	487010	605950	172580	546480	3.16653
sp|Q9UBR2|CATZ_HUMAN	>sp|Q9UBR2|CATZ_HUMAN Cathepsin Z OS=Homo sapiens GN=CTSZ PE=1 SV=1	5	5	5	4	4	5	5	4	4	5	5	4	4	5	5	16.5	16.5	16.5	33.868	40.804	372450	416190	1207200	1290000	394320	1248600	3.16646
sp|Q00013|EM55_HUMAN	>sp|Q00013|EM55_HUMAN 55 kDa erythrocyte membrane protein OS=Homo sapiens GN=MPP1 PE=1 SV=2	6	6	6	1	2	5	6	1	2	5	6	1	2	5	6	26.2	26.2	26.2	52.296	47.271	0	138640	209290	227740	69320	218515	3.15226
sp|P01009|A1AT_HUMAN	>sp|P01009|A1AT_HUMAN Alpha-1-antitrypsin OS=Homo sapiens GN=SERPINA1 PE=1 SV=3	3	3	3	1	2	3	3	1	2	3	3	1	2	3	3	10.8	10.8	10.8	46.736	19.679	0	147480	256180	205790	73740	230985	3.13242
sp|Q02318|CP27A_HUMAN	>sp|Q02318|CP27A_HUMAN Sterol 26-hydroxylase, mitochondrial OS=Homo sapiens GN=CYP27A1 PE=1 SV=1	9	9	9	7	7	9	9	7	7	9	9	7	7	9	9	20.9	20.9	20.9	60.234	71.243	521470	544660	1577300	1613100	533065	1595200	2.99251
sp|P07858|CATB_HUMAN	>sp|P07858|CATB_HUMAN Cathepsin B OS=Homo sapiens GN=CTSB PE=1 SV=3	13	13	13	6	8	13	13	6	8	13	13	6	8	13	13	41.6	41.6	41.6	37.821	128.45	2280800	2433200	6976900	7090700	2357000	7033800	2.98422
sp|P60033|CD81_HUMAN	>sp|P60033|CD81_HUMAN CD81 antigen OS=Homo sapiens GN=CD81 PE=1 SV=1	4	4	4	2	1	4	4	2	1	4	4	2	1	4	4	27.5	27.5	27.5	25.809	39.69	296170	397260	1047800	1020900	346715	1034350	2.98329
sp|O75915|PRAF3_HUMAN	>sp|O75915|PRAF3_HUMAN PRA1 family protein 3 OS=Homo sapiens GN=ARL6IP5 PE=1 SV=1	3	3	3	0	3	3	3	0	3	3	3	0	3	3	3	16.5	16.5	16.5	21.614	59.754	0	212900	331360	298340	106450	314850	2.95773
sp|P11279|LAMP1_HUMAN	>sp|P11279|LAMP1_HUMAN Lysosome-associated membrane glycoprotein 1 OS=Homo sapiens GN=LAMP1 PE=1 SV=3	8	8	8	4	4	8	8	4	4	8	8	4	4	8	8	17	17	17	44.882	80.065	1201000	1211800	3560600	3336300	1206400	3448450	2.85846
sp|P23381|SYWC_HUMAN	>sp|P23381|SYWC_HUMAN Tryptophan--tRNA ligase, cytoplasmic OS=Homo sapiens GN=WARS PE=1 SV=2	6	6	6	3	4	6	6	3	4	6	6	3	4	6	6	22.7	22.7	22.7	53.165	46.251	165960	180960	606910	380300	173460	493605	2.84564
sp|P23396|RS3_HUMAN	>sp|P23396|RS3_HUMAN 40S ribosomal protein S3 OS=Homo sapiens GN=RPS3 PE=1 SV=2	10	10	10	5	6	10	10	5	6	10	10	5	6	10	10	54.7	54.7	54.7	26.688	72.218	359810	360200	1058300	978720	360005	1018510	2.82916
sp|Q9HDC9|APMAP_HUMAN	>sp|Q9HDC9|APMAP_HUMAN Adipocyte plasma membrane-associated protein OS=Homo sapiens GN=APMAP PE=1 SV=2	5	5	5	1	2	5	5	1	2	5	5	1	2	5	5	23.1	23.1	23.1	46.48	41.957	0	257860	319350	409610	128930	364480	2.82696
sp|P04080|CYTB_HUMAN	>sp|P04080|CYTB_HUMAN Cystatin-B OS=Homo sapiens GN=CSTB PE=1 SV=2	3	3	3	2	3	3	3	2	3	3	3	2	3	3	3	45.9	45.9	45.9	11.139	24.908	474230	393790	1174900	1272500	434010	1223700	2.81952
sp|P62805|H4_HUMAN	>sp|P62805|H4_HUMAN Histone H4 OS=Homo sapiens GN=HIST1H4A PE=1 SV=2	13	13	13	12	11	13	13	12	11	13	13	12	11	13	13	59.2	59.2	59.2	11.367	323.31	10365000	11409000	29566000	31561000	10887000	30563500	2.80734
sp|Q9Y2Q3|GSTK1_HUMAN	>sp|Q9Y2Q3|GSTK1_HUMAN Glutathione S-transferase kappa 1 OS=Homo sapiens GN=GSTK1 PE=1 SV=3	3	3	3	2	1	3	3	2	1	3	3	2	1	3	3	16.8	16.8	16.8	25.497	21.707	186480	0	247160	275590	93240	261375	2.80325
sp|P62917|RL8_HUMAN	>sp|P62917|RL8_HUMAN 60S ribosomal protein L8 OS=Homo sapiens GN=RPL8 PE=1 SV=2	5	5	5	1	2	5	5	1	2	5	5	1	2	5	5	30.7	30.7	30.7	28.024	33.813	0	265680	386140	352840	132840	369490	2.78147
sp|P07686|HEXB_HUMAN	>sp|P07686|HEXB_HUMAN Beta-hexosaminidase subunit beta OS=Homo sapiens GN=HEXB PE=1 SV=3	9	9	9	4	2	8	8	4	2	8	8	4	2	8	8	17.8	17.8	17.8	63.111	57.549	221140	318010	579740	857320	269575	718530	2.66542
sp|P50914|RL14_HUMAN	>sp|P50914|RL14_HUMAN 60S ribosomal protein L14 OS=Homo sapiens GN=RPL14 PE=1 SV=4	5	5	5	3	4	4	5	3	4	4	5	3	4	4	5	21.4	21.4	21.4	23.432	38.115	203140	191760	524150	519900	197450	522025	2.64383
sp|P20645|MPRD_HUMAN	>sp|P20645|MPRD_HUMAN Cation-dependent mannose-6-phosphate receptor OS=Homo sapiens GN=M6PR PE=1 SV=1	3	3	3	1	2	3	3	1	2	3	3	1	2	3	3	19.1	19.1	19.1	30.993	21.594	0	157470	241310	171230	78735	206270	2.6198
sp|P13686|PPA5_HUMAN	>sp|P13686|PPA5_HUMAN Tartrate-resistant acid phosphatase type 5 OS=Homo sapiens GN=ACP5 PE=1 SV=3	5	5	5	2	3	5	5	2	3	5	5	2	3	5	5	18.2	18.2	18.2	36.598	34.669	461060	458420	1260500	1143100	459740	1201800	2.61409
sp|P05091|ALDH2_HUMAN	>sp|P05091|ALDH2_HUMAN Aldehyde dehydrogenase, mitochondrial OS=Homo sapiens GN=ALDH2 PE=1 SV=2	19	19	18	12	11	19	18	12	11	19	18	12	11	18	17	48.2	48.2	46.6	56.381	271.16	1654900	1955800	4647500	4767300	1805350	4707400	2.60747
sp|P05141|ADT2_HUMAN	>sp|P05141|ADT2_HUMAN ADP/ATP translocase 2 OS=Homo sapiens GN=SLC25A5 PE=1 SV=7	8	8	2	4	6	8	8	4	6	8	8	1	1	2	2	25.2	25.2	8.1	32.852	73.284	616910	637780	1599500	1635500	627345	1617500	2.57833
sp|P02792|FRIL_HUMAN	>sp|P02792|FRIL_HUMAN Ferritin light chain OS=Homo sapiens GN=FTL PE=1 SV=2	6	6	6	4	4	6	6	4	4	6	6	4	4	6	6	43.4	43.4	43.4	20.019	115.42	1616500	1463400	3942200	3993300	1539950	3967750	2.57654
sp|P30050|RL12_HUMAN	>sp|P30050|RL12_HUMAN 60S ribosomal protein L12 OS=Homo sapiens GN=RPL12 PE=1 SV=1	4	4	4	2	3	4	4	2	3	4	4	2	3	4	4	38.2	38.2	38.2	17.818	31.292	331840	303350	805490	828310	317595	816900	2.57214
sp|Q969H8|MYDGF_HUMAN	>sp|Q969H8|MYDGF_HUMAN Myeloid-derived growth factor OS=Homo sapiens GN=MYDGF PE=1 SV=1	3	3	3	1	2	3	3	1	2	3	3	1	2	3	3	23.7	23.7	23.7	18.795	22.463	0	136540	170220	180230	68270	175225	2.56665
sp|P21796|VDAC1_HUMAN	>sp|P21796|VDAC1_HUMAN Voltage-dependent anion-selective channel protein 1 OS=Homo sapiens GN=VDAC1 PE=1 SV=2	9	9	9	3	6	9	9	3	6	9	9	3	6	9	9	47	47	47	30.772	65.49	434460	534810	1285400	1199300	484635	1242350	2.56348
sp|Q06830|PRDX1_HUMAN	>sp|Q06830|PRDX1_HUMAN Peroxiredoxin-1 OS=Homo sapiens GN=PRDX1 PE=1 SV=1	15	15	12	13	11	14	15	13	11	14	15	10	8	11	12	71.9	71.9	56.8	22.11	180.18	4053500	3852300	9769000	10415000	3952900	10092000	2.55306
sp|P62269|RS18_HUMAN	>sp|P62269|RS18_HUMAN 40S ribosomal protein S18 OS=Homo sapiens GN=RPS18 PE=1 SV=3	6	6	6	2	4	5	5	2	4	5	5	2	4	5	5	32.2	32.2	32.2	17.718	42.599	180970	177510	449730	464270	179240	457000	2.54965
sp|Q71DI3|H32_HUMAN	>sp|Q71DI3|H32_HUMAN Histone H3.2 OS=Homo sapiens GN=HIST2H3A PE=1 SV=3;>sp|P84243|H33_HUMAN Histone H3.3 OS=Homo sapiens GN=H3F3A PE=1 SV=2;>sp|P68431|H31_HUMAN Histone H3.1 OS=Homo sapiens GN=HIST1H3A PE=1 SV=2;>sp|Q16695|H31T_HUMAN Histone H3.1t OS=Homo	11	11	11	6	7	11	11	6	7	11	11	6	7	11	11	33.1	33.1	33.1	15.388	72.733	6028100	6495600	14184000	17715000	6261850	15949500	2.54709
sp|P78371|TCPB_HUMAN	>sp|P78371|TCPB_HUMAN T-complex protein 1 subunit beta OS=Homo sapiens GN=CCT2 PE=1 SV=4	8	8	8	1	3	6	8	1	3	6	8	1	3	6	8	29.3	29.3	29.3	57.488	58.717	0	289620	323020	400670	144810	361845	2.49876
sp|P61586|RHOA_HUMAN;sp|P08134|RHOC_HUMAN	>sp|P61586|RHOA_HUMAN Transforming protein RhoA OS=Homo sapiens GN=RHOA PE=1 SV=1;>sp|P08134|RHOC_HUMAN Rho-related GTP-binding protein RhoC OS=Homo sapiens GN=RHOC PE=1 SV=1	5	5	5	3	3	4	5	3	3	4	5	3	3	4	5	33.2	33.2	33.2	21.768	47.227	451020	453890	1076600	1159500	452455	1118050	2.47107
sp|P30086|PEBP1_HUMAN	>sp|P30086|PEBP1_HUMAN Phosphatidylethanolamine-binding protein 1 OS=Homo sapiens GN=PEBP1 PE=1 SV=3	3	3	3	2	1	3	3	2	1	3	3	2	1	3	3	37.4	37.4	37.4	21.057	23.489	248680	0	303840	307240	124340	305540	2.45729
sp|O00764|PDXK_HUMAN	>sp|O00764|PDXK_HUMAN Pyridoxal kinase OS=Homo sapiens GN=PDXK PE=1 SV=1	7	7	7	2	4	7	7	2	4	7	7	2	4	7	7	28.8	28.8	28.8	35.102	45.589	266290	230930	583900	627510	248610	605705	2.43637
sp|P31930|QCR1_HUMAN	>sp|P31930|QCR1_HUMAN Cytochrome b-c1 complex subunit 1, mitochondrial OS=Homo sapiens GN=UQCRC1 PE=1 SV=3	7	7	7	1	3	7	7	1	3	7	7	1	3	7	7	19.6	19.6	19.6	52.645	48.155	0	504710	594340	633740	252355	614040	2.43324
sp|P04839|CY24B_HUMAN	>sp|P04839|CY24B_HUMAN Cytochrome b-245 heavy chain OS=Homo sapiens GN=CYBB PE=1 SV=2	7	7	7	4	4	7	7	4	4	7	7	4	4	7	7	13.5	13.5	13.5	65.335	102.87	634530	594950	1570300	1417000	614740	1493650	2.42973
sp|O75874|IDHC_HUMAN	>sp|O75874|IDHC_HUMAN Isocitrate dehydrogenase [NADP] cytoplasmic OS=Homo sapiens GN=IDH1 PE=1 SV=2	14	13	13	6	5	11	14	5	4	10	13	5	4	10	13	47.6	45.4	45.4	46.659	86.211	731950	559160	1181600	1949000	645555	1565300	2.42474
sp|P08670|VIME_HUMAN	>sp|P08670|VIME_HUMAN Vimentin OS=Homo sapiens GN=VIM PE=1 SV=4	59	59	55	44	43	58	59	44	43	58	59	41	40	54	55	86.5	86.5	86.5	53.651	323.31	33326000	31861000	81406000	76464000	32593500	78935000	2.4218
sp|P00403|COX2_HUMAN	>sp|P00403|COX2_HUMAN Cytochrome c oxidase subunit 2 OS=Homo sapiens GN=MT-CO2 PE=1 SV=1	3	3	3	2	1	3	3	2	1	3	3	2	1	3	3	11.9	11.9	11.9	25.565	26.214	413490	0	548010	451340	206745	499675	2.41687
sp|P09960|LKHA4_HUMAN	>sp|P09960|LKHA4_HUMAN Leukotriene A-4 hydrolase OS=Homo sapiens GN=LTA4H PE=1 SV=2	18	18	18	9	12	18	18	9	12	18	18	9	12	18	18	36	36	36	69.284	205.64	1211700	1426200	3169600	3192200	1318950	3180900	2.41169
sp|P62888|RL30_HUMAN	>sp|P62888|RL30_HUMAN 60S ribosomal protein L30 OS=Homo sapiens GN=RPL30 PE=1 SV=2	3	3	3	3	3	3	3	3	3	3	3	3	3	3	3	40.9	40.9	40.9	12.784	22.601	149540	164390	357680	398450	156965	378065	2.40859
sp|P61916|NPC2_HUMAN	>sp|P61916|NPC2_HUMAN Epididymal secretory protein E1 OS=Homo sapiens GN=NPC2 PE=1 SV=1	5	5	5	3	4	5	5	3	4	5	5	3	4	5	5	47	47	47	16.57	65.319	375690	458170	1039200	963710	416930	1001455	2.40197
sp|Q99536|VAT1_HUMAN	>sp|Q99536|VAT1_HUMAN Synaptic vesicle membrane protein VAT-1 homolog OS=Homo sapiens GN=VAT1 PE=1 SV=2	13	13	13	10	9	13	13	10	9	13	13	10	9	13	13	43.5	43.5	43.5	41.92	132.25	1364500	1481700	3263900	3539700	1423100	3401800	2.39042
sp|P62829|RL23_HUMAN	>sp|P62829|RL23_HUMAN 60S ribosomal protein L23 OS=Homo sapiens GN=RPL23 PE=1 SV=1	3	3	3	2	2	3	3	2	2	3	3	2	2	3	3	34.3	34.3	34.3	14.865	38.614	229670	269830	578680	607510	249750	593095	2.37475
sp|P26599|PTBP1_HUMAN	>sp|P26599|PTBP1_HUMAN Polypyrimidine tract-binding protein 1 OS=Homo sapiens GN=PTBP1 PE=1 SV=1	6	6	6	4	4	6	6	4	4	6	6	4	4	6	6	18.6	18.6	18.6	57.221	43.39	262150	266100	639420	614520	264125	626970	2.37376
sp|P07203|GPX1_HUMAN	>sp|P07203|GPX1_HUMAN Glutathione peroxidase 1 OS=Homo sapiens GN=GPX1 PE=1 SV=4	9	9	9	4	5	8	8	4	5	8	8	4	5	8	8	75.4	75.4	75.4	22.088	74.363	477230	528920	1236100	1139100	503075	1187600	2.36068
sp|P21964|COMT_HUMAN	>sp|P21964|COMT_HUMAN Catechol O-methyltransferase OS=Homo sapiens GN=COMT PE=1 SV=2	5	5	5	3	2	5	5	3	2	5	5	3	2	5	5	29.9	29.9	29.9	30.037	54.48	219100	225420	573550	464470	222260	519010	2.33515
sp|P62851|RS25_HUMAN	>sp|P62851|RS25_HUMAN 40S ribosomal protein S25 OS=Homo sapiens GN=RPS25 PE=1 SV=1	4	4	4	4	4	4	4	4	4	4	4	4	4	4	4	26.4	26.4	26.4	13.742	37.688	249600	258750	523350	652770	254175	588060	2.3136
sp|O94905|ERLN2_HUMAN	>sp|O94905|ERLN2_HUMAN Erlin-2 OS=Homo sapiens GN=ERLIN2 PE=1 SV=1;>sp|O75477|ERLN1_HUMAN Erlin-1 OS=Homo sapiens GN=ERLIN1 PE=1 SV=1	3	3	3	1	2	3	3	1	2	3	3	1	2	3	3	10.6	10.6	10.6	37.839	21.106	0	93726	121140	94555	46863	107848	2.30134
sp|P63244|RACK1_HUMAN	>sp|P63244|RACK1_HUMAN Receptor of activated protein C kinase 1 OS=Homo sapiens GN=RACK1 PE=1 SV=3	5	5	5	3	3	5	5	3	3	5	5	3	3	5	5	21.5	21.5	21.5	35.076	36.536	139320	157260	323090	358060	148290	340575	2.29668
sp|P22307|NLTP_HUMAN	>sp|P22307|NLTP_HUMAN Non-specific lipid-transfer protein OS=Homo sapiens GN=SCP2 PE=1 SV=2	7	7	7	2	2	7	7	2	2	7	7	2	2	7	7	13.2	13.2	13.2	58.993	48.433	201580	205520	570370	360920	203550	465645	2.28762
sp|P23284|PPIB_HUMAN	>sp|P23284|PPIB_HUMAN Peptidyl-prolyl cis-trans isomerase B OS=Homo sapiens GN=PPIB PE=1 SV=2	12	12	12	8	7	12	11	8	7	12	11	8	7	12	11	54.2	54.2	54.2	23.742	163.01	1116600	1353800	2647700	2964100	1235200	2805900	2.27162
sp|P62280|RS11_HUMAN	>sp|P62280|RS11_HUMAN 40S ribosomal protein S11 OS=Homo sapiens GN=RPS11 PE=1 SV=3	4	4	4	4	4	3	4	4	4	3	4	4	4	3	4	32.3	32.3	32.3	18.431	24.07	166060	163760	320830	425820	164910	373325	2.26381
sp|P40121|CAPG_HUMAN	>sp|P40121|CAPG_HUMAN Macrophage-capping protein OS=Homo sapiens GN=CAPG PE=1 SV=2	16	16	16	12	12	15	16	12	12	15	16	12	12	15	16	52.3	52.3	52.3	38.498	323.31	6901400	6510900	15097000	15150000	6706150	15123500	2.25517
sp|Q02878|RL6_HUMAN	>sp|Q02878|RL6_HUMAN 60S ribosomal protein L6 OS=Homo sapiens GN=RPL6 PE=1 SV=3	6	6	6	3	2	6	6	3	2	6	6	3	2	6	6	24.3	24.3	24.3	32.728	39.336	242450	204770	390630	613130	223610	501880	2.24444
sp|P39023|RL3_HUMAN	>sp|P39023|RL3_HUMAN 60S ribosomal protein L3 OS=Homo sapiens GN=RPL3 PE=1 SV=2	4	4	4	2	1	4	4	2	1	4	4	2	1	4	4	10.4	10.4	10.4	46.108	34.84	295600	0	344460	316030	147800	330245	2.2344
sp|P02649|APOE_HUMAN	>sp|P02649|APOE_HUMAN Apolipoprotein E OS=Homo sapiens GN=APOE PE=1 SV=1	17	17	14	8	8	17	17	8	8	17	17	7	6	14	14	58.4	58.4	55.5	36.154	128.54	1185800	1350900	2947700	2703200	1268350	2825450	2.22766
sp|P08195|4F2_HUMAN	>sp|P08195|4F2_HUMAN 4F2 cell-surface antigen heavy chain OS=Homo sapiens GN=SLC3A2 PE=1 SV=3	6	6	6	2	4	6	6	2	4	6	6	2	4	6	6	16.2	16.2	16.2	67.993	44.834	194580	173990	415910	399390	184285	407650	2.21206
sp|P47755|CAZA2_HUMAN	>sp|P47755|CAZA2_HUMAN F-actin-capping protein subunit alpha-2 OS=Homo sapiens GN=CAPZA2 PE=1 SV=3	4	3	3	3	3	4	4	2	2	3	3	2	2	3	3	21.7	18.2	18.2	32.949	26.576	191460	197350	421470	437560	194405	429515	2.20938
sp|P07355|ANXA2_HUMAN	>sp|P07355|ANXA2_HUMAN Annexin A2 OS=Homo sapiens GN=ANXA2 PE=1 SV=2;>sp|A6NMY6|AXA2L_HUMAN Putative annexin A2-like protein OS=Homo sapiens GN=ANXA2P2 PE=5 SV=2	31	31	31	23	20	31	31	23	20	31	31	23	20	31	31	72.9	72.9	72.9	38.604	323.31	10508000	11135000	24022000	23730000	10821500	23876000	2.20635
sp|P14866|HNRPL_HUMAN	>sp|P14866|HNRPL_HUMAN Heterogeneous nuclear ribonucleoprotein L OS=Homo sapiens GN=HNRNPL PE=1 SV=2	4	4	4	2	1	4	4	2	1	4	4	2	1	4	4	11.9	11.9	11.9	64.132	25.547	137160	0	158130	144200	68580	151165	2.20421
sp|P16070|CD44_HUMAN	>sp|P16070|CD44_HUMAN CD44 antigen OS=Homo sapiens GN=CD44 PE=1 SV=3	5	5	5	5	5	5	5	5	5	5	5	5	5	5	5	7.3	7.3	7.3	81.537	36.425	710400	814710	1578300	1727300	762555	1652800	2.16745
sp|Q8IV08|PLD3_HUMAN	>sp|Q8IV08|PLD3_HUMAN Phospholipase D3 OS=Homo sapiens GN=PLD3 PE=1 SV=1	8	8	8	7	6	8	8	7	6	8	8	7	6	8	8	25.9	25.9	25.9	54.705	84.461	1435000	1274600	2895900	2939200	1354800	2917550	2.15349
sp|P09467|F16P1_HUMAN	>sp|P09467|F16P1_HUMAN Fructose-1,6-bisphosphatase 1 OS=Homo sapiens GN=FBP1 PE=1 SV=5	16	16	16	10	9	15	15	10	9	15	15	10	9	15	15	53	53	53	36.842	176.23	1280900	1126300	2662700	2456900	1203600	2559800	2.12679
sp|Q14103|HNRPD_HUMAN	>sp|Q14103|HNRPD_HUMAN Heterogeneous nuclear ribonucleoprotein D0 OS=Homo sapiens GN=HNRNPD PE=1 SV=1	3	3	3	2	2	3	3	2	2	3	3	2	2	3	3	11	11	11	38.434	27.884	137790	163980	302510	335880	150885	319195	2.11549
sp|P20702|ITAX_HUMAN	>sp|P20702|ITAX_HUMAN Integrin alpha-X OS=Homo sapiens GN=ITGAX PE=1 SV=3	10	10	9	4	5	10	10	4	5	10	10	3	4	9	9	13.8	13.8	12.9	127.83	75.104	389680	485450	896100	952880	437565	924490	2.11281
sp|P08865|RSSA_HUMAN	>sp|P08865|RSSA_HUMAN 40S ribosomal protein SA OS=Homo sapiens GN=RPSA PE=1 SV=4	7	7	7	4	3	7	6	4	3	7	6	4	3	7	6	31.9	31.9	31.9	32.854	65.759	312010	428880	731010	831330	370445	781170	2.10873
sp|Q13492|PICAL_HUMAN	>sp|Q13492|PICAL_HUMAN Phosphatidylinositol-binding clathrin assembly protein OS=Homo sapiens GN=PICALM PE=1 SV=2	3	3	3	0	2	2	3	0	2	2	3	0	2	2	3	10.4	10.4	10.4	70.754	23.256	0	91760	99925	93453	45880	96689	2.10743
sp|P23528|COF1_HUMAN	>sp|P23528|COF1_HUMAN Cofilin-1 OS=Homo sapiens GN=CFL1 PE=1 SV=3	6	6	6	6	6	6	6	6	6	6	6	6	6	6	6	62	62	62	18.502	148.84	2819400	2418800	5414100	5376400	2619100	5395250	2.05996
sp|P17931|LEG3_HUMAN	>sp|P17931|LEG3_HUMAN Galectin-3 OS=Homo sapiens GN=LGALS3 PE=1 SV=5	7	7	7	6	6	6	7	6	6	6	7	6	6	6	7	32.4	32.4	32.4	26.152	49.873	1209100	1372200	2368500	2917900	1290650	2643200	2.04796
sp|Q9BV40|VAMP8_HUMAN	>sp|Q9BV40|VAMP8_HUMAN Vesicle-associated membrane protein 8 OS=Homo sapiens GN=VAMP8 PE=1 SV=1	5	5	5	4	4	5	4	4	4	5	4	4	4	5	4	41	41	41	11.438	36.406	252350	264000	524430	529650	258175	527040	2.04141
sp|P51149|RAB7A_HUMAN	>sp|P51149|RAB7A_HUMAN Ras-related protein Rab-7a OS=Homo sapiens GN=RAB7A PE=1 SV=1	11	11	11	6	7	11	11	6	7	11	11	6	7	11	11	70	70	70	23.489	157.63	1423800	1467200	2838200	3020700	1445500	2929450	2.0266
sp|P62241|RS8_HUMAN	>sp|P62241|RS8_HUMAN 40S ribosomal protein S8 OS=Homo sapiens GN=RPS8 PE=1 SV=2	3	3	3	2	2	3	3	2	2	3	3	2	2	3	3	21.2	21.2	21.2	24.205	25.132	178230	184950	349000	386640	181590	367820	2.02555
sp|P22392|NDKB_HUMAN	>sp|P22392|NDKB_HUMAN Nucleoside diphosphate kinase B OS=Homo sapiens GN=NME2 PE=1 SV=1;>sp|O60361|NDK8_HUMAN Putative nucleoside diphosphate kinase OS=Homo sapiens GN=NME2P1 PE=5 SV=1;>sp|P15531|NDKA_HUMAN Nucleoside diphosphate kinase A OS=Homo sapiens G	5	5	5	3	4	5	5	3	4	5	5	3	4	5	5	44.1	44.1	44.1	17.298	38.917	549740	563580	1205400	1046900	556660	1126150	2.02305
sp|P19878|NCF2_HUMAN	>sp|P19878|NCF2_HUMAN Neutrophil cytosol factor 2 OS=Homo sapiens GN=NCF2 PE=1 SV=2	6	6	6	3	3	4	6	3	3	4	6	3	3	4	6	15.2	15.2	15.2	59.761	43.763	206650	245110	431220	468890	225880	450055	1.99245
sp|P40939|ECHA_HUMAN	>sp|P40939|ECHA_HUMAN Trifunctional enzyme subunit alpha, mitochondrial OS=Homo sapiens GN=HADHA PE=1 SV=2	21	21	21	9	9	21	21	9	9	21	21	9	9	21	21	41.7	41.7	41.7	82.999	190.94	807920	886790	1684800	1669600	847355	1677200	1.97934
sp|P14618|KPYM_HUMAN	>sp|P14618|KPYM_HUMAN Pyruvate kinase PKM OS=Homo sapiens GN=PKM PE=1 SV=4	34	34	34	29	27	34	33	29	27	34	33	29	27	34	33	67.6	67.6	67.6	57.936	323.31	12460000	11091000	23891000	22677000	11775500	23284000	1.97733
sp|O75396|SC22B_HUMAN	>sp|O75396|SC22B_HUMAN Vesicle-trafficking protein SEC22b OS=Homo sapiens GN=SEC22B PE=1 SV=4	11	11	11	7	8	10	10	7	8	10	10	7	8	10	10	51.6	51.6	51.6	24.593	106.4	708440	898770	1599200	1547400	803605	1573300	1.9578
sp|O75367|H2AY_HUMAN	>sp|O75367|H2AY_HUMAN Core histone macro-H2A.1 OS=Homo sapiens GN=H2AFY PE=1 SV=4	9	9	9	8	7	9	9	8	7	9	9	8	7	9	9	42.5	42.5	42.5	39.617	78.74	1233400	1394600	2437000	2697100	1314000	2567050	1.95361
sp|P02794|FRIH_HUMAN	>sp|P02794|FRIH_HUMAN Ferritin heavy chain OS=Homo sapiens GN=FTH1 PE=1 SV=2	7	7	7	4	4	7	7	4	4	7	7	4	4	7	7	51.4	51.4	51.4	21.225	60.316	1956500	1578700	3600900	3305300	1767600	3453100	1.95355
sp|P39019|RS19_HUMAN	>sp|P39019|RS19_HUMAN 40S ribosomal protein S19 OS=Homo sapiens GN=RPS19 PE=1 SV=2	7	7	7	5	4	7	7	5	4	7	7	5	4	7	7	37.2	37.2	37.2	16.06	43.373	336230	359430	630480	728250	347830	679365	1.95315
sp|P61421|VA0D1_HUMAN	>sp|P61421|VA0D1_HUMAN V-type proton ATPase subunit d 1 OS=Homo sapiens GN=ATP6V0D1 PE=1 SV=1	4	4	4	3	3	4	4	3	3	4	4	3	3	4	4	8.3	8.3	8.3	40.329	26.853	195440	190980	407240	345560	193210	376400	1.94814
sp|P14550|AK1A1_HUMAN	>sp|P14550|AK1A1_HUMAN Alcohol dehydrogenase [NADP(+)] OS=Homo sapiens GN=AKR1A1 PE=1 SV=3	8	8	8	3	4	8	8	3	4	8	8	3	4	8	8	42.2	42.2	42.2	36.573	58.145	305190	310410	584310	614260	307800	599285	1.94699
sp|P60866|RS20_HUMAN	>sp|P60866|RS20_HUMAN 40S ribosomal protein S20 OS=Homo sapiens GN=RPS20 PE=1 SV=1	3	3	3	3	3	3	3	3	3	3	3	3	3	3	3	22.7	22.7	22.7	13.373	24.611	243280	259780	419290	555190	251530	487240	1.9371
sp|P18124|RL7_HUMAN	>sp|P18124|RL7_HUMAN 60S ribosomal protein L7 OS=Homo sapiens GN=RPL7 PE=1 SV=1	6	6	6	3	4	5	6	3	4	5	6	3	4	5	6	26.6	26.6	26.6	29.225	39.618	403790	476210	766800	928730	440000	847765	1.92674
sp|P52209|6PGD_HUMAN	>sp|P52209|6PGD_HUMAN 6-phosphogluconate dehydrogenase, decarboxylating OS=Homo sapiens GN=PGD PE=1 SV=3	13	13	13	7	9	13	11	7	9	13	11	7	9	13	11	31.3	31.3	31.3	53.139	153.39	1430900	1494700	2749900	2885900	1462800	2817900	1.92637
sp|Q99880|H2B1L_HUMAN	>sp|Q99880|H2B1L_HUMAN Histone H2B type 1-L OS=Homo sapiens GN=HIST1H2BL PE=1 SV=3;>sp|Q99879|H2B1M_HUMAN Histone H2B type 1-M OS=Homo sapiens GN=HIST1H2BM PE=1 SV=3;>sp|Q99877|H2B1N_HUMAN Histone H2B type 1-N OS=Homo sapiens GN=HIST1H2BN PE=1 SV=3;>sp|Q93	14	14	3	13	13	14	14	13	13	14	14	3	2	3	3	69	69	9.5	13.952	323.31	17559000	19097000	36419000	34060000	18328000	35239500	1.92271
sp|Q07020|RL18_HUMAN	>sp|Q07020|RL18_HUMAN 60S ribosomal protein L18 OS=Homo sapiens GN=RPL18 PE=1 SV=2	7	7	7	4	4	7	7	4	4	7	7	4	4	7	7	30.3	30.3	30.3	21.634	67.413	295020	355750	575880	674860	325385	625370	1.92194
sp|P39656|OST48_HUMAN	>sp|P39656|OST48_HUMAN Dolichyl-diphosphooligosaccharide--protein glycosyltransferase 48 kDa subunit OS=Homo sapiens GN=DDOST PE=1 SV=4	5	5	5	2	2	5	5	2	2	5	5	2	2	5	5	22.1	22.1	22.1	50.8	46.653	217390	235010	435680	430420	226200	433050	1.91446
sp|P06744|G6PI_HUMAN	>sp|P06744|G6PI_HUMAN Glucose-6-phosphate isomerase OS=Homo sapiens GN=GPI PE=1 SV=4	8	8	8	2	5	8	8	2	5	8	8	2	5	8	8	24	24	24	63.146	74.043	524570	735810	1092100	1301200	630190	1196650	1.89887
sp|Q6NUK1|SCMC1_HUMAN	>sp|Q6NUK1|SCMC1_HUMAN Calcium-binding mitochondrial carrier protein SCaMC-1 OS=Homo sapiens GN=SLC25A24 PE=1 SV=2	5	5	5	2	3	5	5	2	3	5	5	2	3	5	5	20.1	20.1	20.1	53.354	35.841	175070	161990	322020	316230	168530	319125	1.89358
sp|P10599|THIO_HUMAN	>sp|P10599|THIO_HUMAN Thioredoxin OS=Homo sapiens GN=TXN PE=1 SV=3	7	7	7	6	5	6	6	6	5	6	6	6	5	6	6	40	40	40	11.737	55.633	1226100	1375000	2628600	2284700	1300550	2456650	1.88893
sp|P48047|ATPO_HUMAN	>sp|P48047|ATPO_HUMAN ATP synthase subunit O, mitochondrial OS=Homo sapiens GN=ATP5O PE=1 SV=1	7	7	7	3	2	7	7	3	2	7	7	3	2	7	7	43.2	43.2	43.2	23.277	50.305	523760	522410	870590	1098700	523085	984645	1.88238
sp|P49411|EFTU_HUMAN	>sp|P49411|EFTU_HUMAN Elongation factor Tu, mitochondrial OS=Homo sapiens GN=TUFM PE=1 SV=2	7	7	7	6	5	7	6	6	5	7	6	6	5	7	6	25.9	25.9	25.9	49.541	51.354	401240	372640	778770	677820	386940	728295	1.88219
sp|Q8N2K0|ABD12_HUMAN	>sp|Q8N2K0|ABD12_HUMAN Monoacylglycerol lipase ABHD12 OS=Homo sapiens GN=ABHD12 PE=1 SV=2	6	6	6	2	4	5	6	2	4	5	6	2	4	5	6	25.1	25.1	25.1	45.096	36.824	257950	198540	416920	440700	228245	428810	1.87873
sp|Q6PIU2|NCEH1_HUMAN	>sp|Q6PIU2|NCEH1_HUMAN Neutral cholesterol ester hydrolase 1 OS=Homo sapiens GN=NCEH1 PE=1 SV=3	7	7	7	3	4	7	6	3	4	7	6	3	4	7	6	27.7	27.7	27.7	45.807	55.277	375790	397790	758340	688360	386790	723350	1.87014
sp|P29401|TKT_HUMAN	>sp|P29401|TKT_HUMAN Transketolase OS=Homo sapiens GN=TKT PE=1 SV=3	29	29	29	15	14	28	28	15	14	28	28	15	14	28	28	60.5	60.5	60.5	67.877	323.31	4557500	4855300	8644700	8819900	4706400	8732300	1.85541
sp|Q13201|MMRN1_HUMAN	>sp|Q13201|MMRN1_HUMAN Multimerin-1 OS=Homo sapiens GN=MMRN1 PE=1 SV=3	3	3	3	1	2	3	2	1	2	3	2	1	2	3	2	3.7	3.7	3.7	138.11	23.205	0	124020	122440	107650	62010	115045	1.85527
sp|O95831|AIFM1_HUMAN	>sp|O95831|AIFM1_HUMAN Apoptosis-inducing factor 1, mitochondrial OS=Homo sapiens GN=AIFM1 PE=1 SV=1	4	4	4	1	2	4	3	1	2	4	3	1	2	4	3	10.1	10.1	10.1	66.9	32.775	0	143050	120150	142940	71525	131545	1.83915
sp|P62081|RS7_HUMAN	>sp|P62081|RS7_HUMAN 40S ribosomal protein S7 OS=Homo sapiens GN=RPS7 PE=1 SV=1	6	6	6	3	3	6	6	3	3	6	6	3	3	6	6	29.9	29.9	29.9	22.127	41.586	262090	211160	468760	399610	236625	434185	1.83491
sp|Q0VD83|APOBR_HUMAN	>sp|Q0VD83|APOBR_HUMAN Apolipoprotein B receptor OS=Homo sapiens GN=APOBR PE=1 SV=2	3	3	3	2	1	3	3	2	1	3	3	2	1	3	3	4.6	4.6	4.6	114.87	20.394	138080	0	133060	119320	69040	126190	1.82778
sp|P46778|RL21_HUMAN	>sp|P46778|RL21_HUMAN 60S ribosomal protein L21 OS=Homo sapiens GN=RPL21 PE=1 SV=2	3	3	3	2	2	3	3	2	2	3	3	2	2	3	3	27.5	27.5	27.5	18.565	21.115	188530	192460	338160	357620	190495	347890	1.82624
sp|P55084|ECHB_HUMAN	>sp|P55084|ECHB_HUMAN Trifunctional enzyme subunit beta, mitochondrial OS=Homo sapiens GN=HADHB PE=1 SV=3	13	13	13	3	4	13	12	3	4	13	12	3	4	13	12	45.1	45.1	45.1	51.294	88.108	537160	629040	1004100	1115300	583100	1059700	1.81736
sp|P08133|ANXA6_HUMAN	>sp|P08133|ANXA6_HUMAN Annexin A6 OS=Homo sapiens GN=ANXA6 PE=1 SV=3	17	17	17	8	6	15	15	8	6	15	15	8	6	15	15	35.7	35.7	35.7	75.872	106.31	566520	447210	734420	1099700	506865	917060	1.80928
sp|P62701|RS4X_HUMAN	>sp|P62701|RS4X_HUMAN 40S ribosomal protein S4, X isoform OS=Homo sapiens GN=RPS4X PE=1 SV=2	8	8	8	3	3	8	8	3	3	8	8	3	3	8	8	35	35	35	29.597	52.893	369150	310580	611340	600020	339865	605680	1.78212
sp|Q8NBJ5|GT251_HUMAN	>sp|Q8NBJ5|GT251_HUMAN Procollagen galactosyltransferase 1 OS=Homo sapiens GN=COLGALT1 PE=1 SV=1	6	6	6	4	4	6	5	4	4	6	5	4	4	6	5	9.5	9.5	9.5	71.635	45.471	165580	171010	293890	304180	168295	299035	1.77685
sp|P15586|GNS_HUMAN	>sp|P15586|GNS_HUMAN N-acetylglucosamine-6-sulfatase OS=Homo sapiens GN=GNS PE=1 SV=3	7	7	7	3	4	7	7	3	4	7	7	3	4	7	7	15.4	15.4	15.4	62.081	59.576	387380	351070	655280	651890	369225	653585	1.77015
sp|P17900|SAP3_HUMAN	>sp|P17900|SAP3_HUMAN Ganglioside GM2 activator OS=Homo sapiens GN=GM2A PE=1 SV=4	6	6	6	3	4	6	6	3	4	6	6	3	4	6	6	37.8	37.8	37.8	20.838	39.006	285930	260000	453550	502310	272965	477930	1.75088
sp|P06733|ENOA_HUMAN	>sp|P06733|ENOA_HUMAN Alpha-enolase OS=Homo sapiens GN=ENO1 PE=1 SV=2	32	32	32	25	26	32	32	25	26	32	32	25	26	32	32	82	82	82	47.168	323.31	12277000	13693000	22674000	22628000	12985000	22651000	1.7444
sp|Q9Y6N5|SQOR_HUMAN	>sp|Q9Y6N5|SQOR_HUMAN Sulfide:quinone oxidoreductase, mitochondrial OS=Homo sapiens GN=SQOR PE=1 SV=1	14	14	14	6	6	13	14	6	6	13	14	6	6	13	14	50.2	50.2	50.2	49.96	162.16	928190	928570	1610100	1621500	928380	1615800	1.74045
sp|P00390|GSHR_HUMAN	>sp|P00390|GSHR_HUMAN Glutathione reductase, mitochondrial OS=Homo sapiens GN=GSR PE=1 SV=2	11	11	11	6	6	10	10	6	6	10	10	6	6	10	10	31.8	31.8	31.8	56.256	74.915	437630	551140	806220	913340	494385	859780	1.73909
sp|O15144|ARPC2_HUMAN	>sp|O15144|ARPC2_HUMAN Actin-related protein 2/3 complex subunit 2 OS=Homo sapiens GN=ARPC2 PE=1 SV=1	5	5	5	3	3	5	5	3	3	5	5	3	3	5	5	26	26	26	34.333	32.595	217250	223010	299240	456820	220130	378030	1.7173
sp|P45880|VDAC2_HUMAN	>sp|P45880|VDAC2_HUMAN Voltage-dependent anion-selective channel protein 2 OS=Homo sapiens GN=VDAC2 PE=1 SV=2	5	5	5	3	4	5	4	3	4	5	4	3	4	5	4	19.7	19.7	19.7	31.566	35.863	594470	620940	1017700	1068000	607705	1042850	1.71605
sp|Q9Y3Z3|SAMH1_HUMAN	>sp|Q9Y3Z3|SAMH1_HUMAN Deoxynucleoside triphosphate triphosphohydrolase SAMHD1 OS=Homo sapiens GN=SAMHD1 PE=1 SV=2	9	9	9	2	3	8	9	2	3	8	9	2	3	8	9	18.1	18.1	18.1	72.2	62.406	204210	206230	357250	344280	205220	350765	1.70921
sp|Q99714|HCD2_HUMAN	>sp|Q99714|HCD2_HUMAN 3-hydroxyacyl-CoA dehydrogenase type-2 OS=Homo sapiens GN=HSD17B10 PE=1 SV=3	7	7	7	4	5	7	7	4	5	7	7	4	5	7	7	52.9	52.9	52.9	26.923	66.547	421660	400550	697390	702550	411105	699970	1.70266
sp|P38159|RBMX_HUMAN	>sp|P38159|RBMX_HUMAN RNA-binding motif protein, X chromosome OS=Homo sapiens GN=RBMX PE=1 SV=3;>sp|Q96E39|RMXL1_HUMAN RNA binding motif protein, X-linked-like-1 OS=Homo sapiens GN=RBMXL1 PE=1 SV=1	3	3	3	2	1	3	3	2	1	3	3	2	1	3	3	9.5	9.5	9.5	42.331	21.496	181780	0	136710	172630	90890	154670	1.70173
sp|P21281|VATB2_HUMAN	>sp|P21281|VATB2_HUMAN V-type proton ATPase subunit B, brain isoform OS=Homo sapiens GN=ATP6V1B2 PE=1 SV=3	19	19	19	11	12	18	19	11	12	18	19	11	12	18	19	56.2	56.2	56.2	56.5	175.24	1459500	1380300	2378300	2410800	1419900	2394550	1.68642
sp|P09525|ANXA4_HUMAN	>sp|P09525|ANXA4_HUMAN Annexin A4 OS=Homo sapiens GN=ANXA4 PE=1 SV=4	10	10	10	6	7	10	10	6	7	10	10	6	7	10	10	38.9	38.9	38.9	35.882	73.574	647810	681800	1147300	1094500	664805	1120900	1.68606
sp|P68104|EF1A1_HUMAN	>sp|P68104|EF1A1_HUMAN Elongation factor 1-alpha 1 OS=Homo sapiens GN=EEF1A1 PE=1 SV=1;>sp|Q5VTE0|EF1A3_HUMAN Putative elongation factor 1-alpha-like 3 OS=Homo sapiens GN=EEF1A1P5 PE=5 SV=1;>sp|Q05639|EF1A2_HUMAN Elongation factor 1-alpha 2 OS=Homo sapiens	20	20	20	13	13	20	19	13	13	20	19	13	13	20	19	65.4	65.4	65.4	50.14	250.54	9380700	10669000	16815000	16816000	10024850	16815500	1.67738
sp|Q9H8H3|MET7A_HUMAN	>sp|Q9H8H3|MET7A_HUMAN Methyltransferase-like protein 7A OS=Homo sapiens GN=METTL7A PE=1 SV=1	3	3	3	2	3	3	3	2	3	3	3	2	3	3	3	17.2	17.2	17.2	28.319	36.222	160810	135750	246110	249220	148280	247665	1.67025
sp|P04406|G3P_HUMAN	>sp|P04406|G3P_HUMAN Glyceraldehyde-3-phosphate dehydrogenase OS=Homo sapiens GN=GAPDH PE=1 SV=3	24	24	24	16	15	24	24	16	15	24	24	16	15	24	24	71.6	71.6	71.6	36.053	323.31	10243000	12307000	18465000	19192000	11275000	18828500	1.66993
sp|Q9Y277|VDAC3_HUMAN	>sp|Q9Y277|VDAC3_HUMAN Voltage-dependent anion-selective channel protein 3 OS=Homo sapiens GN=VDAC3 PE=1 SV=1	3	3	3	2	2	3	3	2	2	3	3	2	2	3	3	12	12	12	30.658	21.677	257120	194760	290000	459800	225940	374900	1.65929
sp|P13489|RINI_HUMAN	>sp|P13489|RINI_HUMAN Ribonuclease inhibitor OS=Homo sapiens GN=RNH1 PE=1 SV=2	13	13	13	4	5	13	13	4	5	13	13	4	5	13	13	40.8	40.8	40.8	49.973	89.535	562270	562700	919290	940530	562485	929910	1.65322
sp|P84095|RHOG_HUMAN	>sp|P84095|RHOG_HUMAN Rho-related GTP-binding protein RhoG OS=Homo sapiens GN=RHOG PE=1 SV=1	6	5	5	4	3	6	6	4	3	5	5	4	3	5	5	51.8	46.1	46.1	21.308	38.075	446290	503740	785210	779270	475015	782240	1.64677
sp|P38606|VATA_HUMAN	>sp|P38606|VATA_HUMAN V-type proton ATPase catalytic subunit A OS=Homo sapiens GN=ATP6V1A PE=1 SV=2	14	14	14	7	6	13	13	7	6	13	13	7	6	13	13	34.5	34.5	34.5	68.303	129.63	938340	906820	1507200	1524200	922580	1515700	1.64289
sp|P15880|RS2_HUMAN	>sp|P15880|RS2_HUMAN 40S ribosomal protein S2 OS=Homo sapiens GN=RPS2 PE=1 SV=2	6	6	6	3	3	6	5	3	3	6	5	3	3	6	5	23.5	23.5	23.5	31.324	47.96	324560	412210	707720	500730	368385	604225	1.6402
sp|P05107|ITB2_HUMAN	>sp|P05107|ITB2_HUMAN Integrin beta-2 OS=Homo sapiens GN=ITGB2 PE=1 SV=2	24	24	24	17	19	24	24	17	19	24	24	17	19	24	24	41	41	41	84.781	217.87	2704400	2763400	4426500	4526300	2733900	4476400	1.63737
sp|P07602|SAP_HUMAN	>sp|P07602|SAP_HUMAN Prosaposin OS=Homo sapiens GN=PSAP PE=1 SV=2	10	10	10	5	4	10	9	5	4	10	9	5	4	10	9	25.8	25.8	25.8	58.112	70.814	377290	604190	774710	827650	490740	801180	1.6326
sp|P51571|SSRD_HUMAN	>sp|P51571|SSRD_HUMAN Translocon-associated protein subunit delta OS=Homo sapiens GN=SSR4 PE=1 SV=1	3	3	3	3	3	3	3	3	3	3	3	3	3	3	3	24.9	24.9	24.9	18.998	27.488	255710	211270	370310	389140	233490	379725	1.6263
sp|P13796|PLSL_HUMAN	>sp|P13796|PLSL_HUMAN Plastin-2 OS=Homo sapiens GN=LCP1 PE=1 SV=6	24	24	24	12	15	24	23	12	15	24	23	12	15	24	23	51.2	51.2	51.2	70.288	242.37	3224500	3505700	5719600	5160600	3365100	5440100	1.61662
sp|Q9Y4L1|HYOU1_HUMAN	>sp|Q9Y4L1|HYOU1_HUMAN Hypoxia up-regulated protein 1 OS=Homo sapiens GN=HYOU1 PE=1 SV=1	7	7	7	2	4	7	7	2	4	7	7	2	4	7	7	10.2	10.2	10.2	111.33	48.984	175240	214880	260140	366590	195060	313365	1.60651
sp|O00571|DDX3X_HUMAN	>sp|O00571|DDX3X_HUMAN ATP-dependent RNA helicase DDX3X OS=Homo sapiens GN=DDX3X PE=1 SV=3	3	3	3	1	2	2	3	1	2	2	3	1	2	2	3	7.1	7.1	7.1	73.243	19.974	0	55556	46192	42807	27778	44499.5	1.60197
sp|P84077|ARF1_HUMAN	>sp|P84077|ARF1_HUMAN ADP-ribosylation factor 1 OS=Homo sapiens GN=ARF1 PE=1 SV=2;>sp|P61204|ARF3_HUMAN ADP-ribosylation factor 3 OS=Homo sapiens GN=ARF3 PE=1 SV=2	6	6	2	1	1	5	6	1	1	5	6	1	1	2	2	47.5	47.5	17.7	20.697	41.233	451450	402900	806150	558560	427175	682355	1.59737
sp|P37837|TALDO_HUMAN	>sp|P37837|TALDO_HUMAN Transaldolase OS=Homo sapiens GN=TALDO1 PE=1 SV=2	12	12	12	10	9	11	12	10	9	11	12	10	9	11	12	37.4	37.4	37.4	37.54	153.52	1574200	1751500	2738300	2563900	1662850	2651100	1.59431
sp|P29966|MARCS_HUMAN	>sp|P29966|MARCS_HUMAN Myristoylated alanine-rich C-kinase substrate OS=Homo sapiens GN=MARCKS PE=1 SV=4	7	7	7	5	5	7	7	5	5	7	7	5	5	7	7	29.2	29.2	29.2	31.554	59.017	881940	846170	1416600	1332800	864055	1374700	1.59099
sp|P30040|ERP29_HUMAN	>sp|P30040|ERP29_HUMAN Endoplasmic reticulum resident protein 29 OS=Homo sapiens GN=ERP29 PE=1 SV=4	8	8	8	6	6	8	8	6	6	8	8	6	6	8	8	51.3	51.3	51.3	28.993	114.61	711970	822140	1215800	1218300	767055	1217050	1.58665
sp|P61769|B2MG_HUMAN	>sp|P61769|B2MG_HUMAN Beta-2-microglobulin OS=Homo sapiens GN=B2M PE=1 SV=1	3	3	3	2	1	3	3	2	1	3	3	2	1	3	3	37.8	37.8	37.8	13.714	20.625	251910	0	185700	213380	125955	199540	1.58422
sp|Q7L576|CYFP1_HUMAN	>sp|Q7L576|CYFP1_HUMAN Cytoplasmic FMR1-interacting protein 1 OS=Homo sapiens GN=CYFIP1 PE=1 SV=1	3	3	3	2	2	3	3	2	2	3	3	2	2	3	3	2.7	2.7	2.7	145.18	21.296	131700	0	99210	107290	65850	103250	1.56796
sp|P51659|DHB4_HUMAN	>sp|P51659|DHB4_HUMAN Peroxisomal multifunctional enzyme type 2 OS=Homo sapiens GN=HSD17B4 PE=1 SV=3	30	30	30	21	20	30	30	21	20	30	30	21	20	30	30	53	53	53	79.685	298.49	3455900	3293700	5456900	5095200	3374800	5276050	1.56337
sp|P35232|PHB_HUMAN	>sp|P35232|PHB_HUMAN Prohibitin OS=Homo sapiens GN=PHB PE=1 SV=1	10	10	10	4	4	10	10	4	4	10	10	4	4	10	10	50	50	50	29.804	79.37	553460	452010	832130	736450	502735	784290	1.56005
sp|Q13501|SQSTM_HUMAN	>sp|Q13501|SQSTM_HUMAN Sequestosome-1 OS=Homo sapiens GN=SQSTM1 PE=1 SV=1	3	3	3	3	3	3	3	3	3	3	3	3	3	3	3	13.2	13.2	13.2	47.687	24.621	173410	160920	251670	267330	167165	259500	1.55236
sp|P40925|MDHC_HUMAN	>sp|P40925|MDHC_HUMAN Malate dehydrogenase, cytoplasmic OS=Homo sapiens GN=MDH1 PE=1 SV=4	7	7	7	4	4	7	7	4	4	7	7	4	4	7	7	27.5	27.5	27.5	36.426	98.774	586970	642380	943510	961980	614675	952745	1.55
sp|P52907|CAZA1_HUMAN	>sp|P52907|CAZA1_HUMAN F-actin-capping protein subunit alpha-1 OS=Homo sapiens GN=CAPZA1 PE=1 SV=3	6	6	5	3	5	5	5	3	5	5	5	2	4	4	4	30.1	30.1	26.6	32.922	60.354	550710	509360	750470	862530	530035	806500	1.5216
sp|Q9H0U4|RAB1B_HUMAN	>sp|Q9H0U4|RAB1B_HUMAN Ras-related protein Rab-1B OS=Homo sapiens GN=RAB1B PE=1 SV=1;>sp|Q92928|RAB1C_HUMAN Putative Ras-related protein Rab-1C OS=Homo sapiens GN=RAB1C PE=5 SV=2	6	6	3	3	4	6	6	3	4	6	6	2	1	3	3	35.8	35.8	20.9	22.171	54.388	630180	490070	958040	744590	560125	851315	1.51987
sp|P00558|PGK1_HUMAN	>sp|P00558|PGK1_HUMAN Phosphoglycerate kinase 1 OS=Homo sapiens GN=PGK1 PE=1 SV=3	20	20	20	14	12	20	19	14	12	20	19	14	12	20	19	69.8	69.8	69.8	44.614	248.94	3981500	5013600	6755700	6887400	4497550	6821550	1.51673
sp|Q14974|IMB1_HUMAN	>sp|Q14974|IMB1_HUMAN Importin subunit beta-1 OS=Homo sapiens GN=KPNB1 PE=1 SV=2	4	4	4	2	2	4	4	2	2	4	4	2	2	4	4	6.6	6.6	6.6	97.169	24.996	0	129940	90632	104800	64970	97716	1.50402
sp|Q9H4M9|EHD1_HUMAN	>sp|Q9H4M9|EHD1_HUMAN EH domain-containing protein 1 OS=Homo sapiens GN=EHD1 PE=1 SV=2	3	3	3	1	2	2	3	1	2	2	3	1	2	2	3	13.1	13.1	13.1	60.626	17.813	0	170740	155460	101150	85370	128305	1.50293
sp|P62491|RB11A_HUMAN	>sp|P62491|RB11A_HUMAN Ras-related protein Rab-11A OS=Homo sapiens GN=RAB11A PE=1 SV=3;>sp|Q15907|RB11B_HUMAN Ras-related protein Rab-11B OS=Homo sapiens GN=RAB11B PE=1 SV=4	7	7	7	6	6	7	7	6	6	7	7	6	6	7	7	30.1	30.1	30.1	24.393	55.37	586410	660890	922980	948380	623650	935680	1.50033
sp|P23246|SFPQ_HUMAN	>sp|P23246|SFPQ_HUMAN Splicing factor, proline- and glutamine-rich OS=Homo sapiens GN=SFPQ PE=1 SV=2	5	5	5	4	2	5	5	4	2	5	5	4	2	5	5	11	11	11	76.149	31.107	216070	246360	372360	321390	231215	346875	1.50023
sp|P49748|ACADV_HUMAN	>sp|P49748|ACADV_HUMAN Very long-chain specific acyl-CoA dehydrogenase, mitochondrial OS=Homo sapiens GN=ACADVL PE=1 SV=1	8	8	8	2	4	8	8	2	4	8	8	2	4	8	8	22.3	22.3	22.3	70.389	61.182	258040	368290	465220	467970	313165	466595	1.48993
sp|P67809|YBOX1_HUMAN	>sp|P67809|YBOX1_HUMAN Nuclease-sensitive element-binding protein 1 OS=Homo sapiens GN=YBX1 PE=1 SV=3	5	5	5	3	3	5	5	3	3	5	5	3	3	5	5	42.9	42.9	42.9	35.924	52.685	291620	309990	402610	490850	300805	446730	1.48511
sp|P06576|ATPB_HUMAN	>sp|P06576|ATPB_HUMAN ATP synthase subunit beta, mitochondrial OS=Homo sapiens GN=ATP5B PE=1 SV=3	24	24	24	17	19	23	24	17	19	23	24	17	19	23	24	64.5	64.5	64.5	56.559	323.31	7675400	7763100	11516000	11373000	7719250	11444500	1.48259
sp|Q9UJU6|DBNL_HUMAN	>sp|Q9UJU6|DBNL_HUMAN Drebrin-like protein OS=Homo sapiens GN=DBNL PE=1 SV=1	4	4	4	1	2	2	4	1	2	2	4	1	2	2	4	12.6	12.6	12.6	48.207	24.604	0	225330	184020	149810	112665	166915	1.48152
sp|P22695|QCR2_HUMAN	>sp|P22695|QCR2_HUMAN Cytochrome b-c1 complex subunit 2, mitochondrial OS=Homo sapiens GN=UQCRC2 PE=1 SV=3	9	9	9	6	6	9	9	6	6	9	9	6	6	9	9	32.5	32.5	32.5	48.442	75.36	598870	655530	943290	914450	627200	928870	1.48098
sp|P08962|CD63_HUMAN	>sp|P08962|CD63_HUMAN CD63 antigen OS=Homo sapiens GN=CD63 PE=1 SV=2	3	3	3	2	2	3	3	2	2	3	3	2	2	3	3	16.8	16.8	16.8	25.636	21.141	212980	221400	304240	335680	217190	319960	1.47318
sp|P48735|IDHP_HUMAN	>sp|P48735|IDHP_HUMAN Isocitrate dehydrogenase [NADP], mitochondrial OS=Homo sapiens GN=IDH2 PE=1 SV=2	14	14	13	9	9	14	14	9	9	14	14	8	8	13	13	42.7	42.7	42.7	50.909	102.04	965360	1048000	1524000	1437600	1006680	1480800	1.47097
sp|P09211|GSTP1_HUMAN	>sp|P09211|GSTP1_HUMAN Glutathione S-transferase P OS=Homo sapiens GN=GSTP1 PE=1 SV=2	11	11	11	6	6	10	11	6	6	10	11	6	6	10	11	67.6	67.6	67.6	23.356	217.09	2514600	2687100	4050500	3593800	2600850	3822150	1.46958
sp|P51148|RAB5C_HUMAN	>sp|P51148|RAB5C_HUMAN Ras-related protein Rab-5C OS=Homo sapiens GN=RAB5C PE=1 SV=2	9	9	7	9	9	9	9	9	9	9	9	7	7	7	7	55.6	55.6	45.8	23.482	107.94	1165100	1128100	1768800	1596500	1146600	1682650	1.46751
sp|P36578|RL4_HUMAN	>sp|P36578|RL4_HUMAN 60S ribosomal protein L4 OS=Homo sapiens GN=RPL4 PE=1 SV=5	7	7	7	3	3	6	7	3	3	6	7	3	3	6	7	18.7	18.7	18.7	47.697	49.298	280680	348700	427710	493630	314690	460670	1.46389
sp|P62937|PPIA_HUMAN	>sp|P62937|PPIA_HUMAN Peptidyl-prolyl cis-trans isomerase A OS=Homo sapiens GN=PPIA PE=1 SV=2	11	11	11	9	9	11	11	9	9	11	11	9	9	11	11	81.2	81.2	81.2	18.012	253.6	7316400	7647500	11067000	10754000	7481950	10910500	1.45824
sp|P04899|GNAI2_HUMAN	>sp|P04899|GNAI2_HUMAN Guanine nucleotide-binding protein G(i) subunit alpha-2 OS=Homo sapiens GN=GNAI2 PE=1 SV=3	10	10	9	6	6	10	10	6	6	10	10	5	5	9	9	36.9	36.9	33.8	40.45	114.65	1483600	1517400	2301000	2070800	1500500	2185900	1.45678
sp|P36542|ATPG_HUMAN	>sp|P36542|ATPG_HUMAN ATP synthase subunit gamma, mitochondrial OS=Homo sapiens GN=ATP5C1 PE=1 SV=1	4	4	4	3	2	4	4	3	2	4	4	3	2	4	4	16.4	16.4	16.4	32.996	29.649	230300	329180	360980	450670	279740	405825	1.45072
sp|P28066|PSA5_HUMAN	>sp|P28066|PSA5_HUMAN Proteasome subunit alpha type-5 OS=Homo sapiens GN=PSMA5 PE=1 SV=3	3	3	3	2	2	3	3	2	2	3	3	2	2	3	3	14.5	14.5	14.5	26.411	19.766	88257	91294	150580	107380	89775.5	128980	1.43669
sp|P80723|BASP1_HUMAN	>sp|P80723|BASP1_HUMAN Brain acid soluble protein 1 OS=Homo sapiens GN=BASP1 PE=1 SV=2	6	6	6	2	4	6	6	2	4	6	6	2	4	6	6	51.5	51.5	51.5	22.693	43.79	558590	586970	686460	949890	572780	818175	1.42843
sp|P78417|GSTO1_HUMAN	>sp|P78417|GSTO1_HUMAN Glutathione S-transferase omega-1 OS=Homo sapiens GN=GSTO1 PE=1 SV=2	6	6	6	2	5	5	6	2	5	5	6	2	5	5	6	34	34	34	27.566	38.745	370420	351520	534660	486070	360970	510365	1.41387
sp|P61978|HNRPK_HUMAN	>sp|P61978|HNRPK_HUMAN Heterogeneous nuclear ribonucleoprotein K OS=Homo sapiens GN=HNRNPK PE=1 SV=1	12	12	12	5	7	12	12	5	7	12	12	5	7	12	12	38.7	38.7	38.7	50.976	76.636	597310	681130	804270	987630	639220	895950	1.40163
sp|Q99798|ACON_HUMAN	>sp|Q99798|ACON_HUMAN Aconitate hydratase, mitochondrial OS=Homo sapiens GN=ACO2 PE=1 SV=2	8	8	8	4	5	8	7	4	5	8	7	4	5	8	7	14.9	14.9	14.9	85.424	68.145	367970	508460	589390	627550	438215	608470	1.38852
sp|P46940|IQGA1_HUMAN	>sp|P46940|IQGA1_HUMAN Ras GTPase-activating-like protein IQGAP1 OS=Homo sapiens GN=IQGAP1 PE=1 SV=1	27	27	27	13	14	25	25	13	14	25	25	13	14	25	25	25	25	25	189.25	231.74	1235200	1414700	1837500	1800400	1324950	1818950	1.37284
sp|P11413|G6PD_HUMAN	>sp|P11413|G6PD_HUMAN Glucose-6-phosphate 1-dehydrogenase OS=Homo sapiens GN=G6PD PE=1 SV=4	10	10	10	4	4	10	10	4	4	10	10	4	4	10	10	28.2	28.2	28.2	59.256	71.226	500660	430890	629980	630160	465775	630070	1.35273
sp|P25705|ATPA_HUMAN	>sp|P25705|ATPA_HUMAN ATP synthase subunit alpha, mitochondrial OS=Homo sapiens GN=ATP5A1 PE=1 SV=1	23	23	23	15	18	22	23	15	18	22	23	15	18	22	23	46.1	46.1	46.1	59.75	316.7	4481100	4893500	6141700	6422300	4687300	6282000	1.34022
sp|P00367|DHE3_HUMAN	>sp|P00367|DHE3_HUMAN Glutamate dehydrogenase 1, mitochondrial OS=Homo sapiens GN=GLUD1 PE=1 SV=2;>sp|P49448|DHE4_HUMAN Glutamate dehydrogenase 2, mitochondrial OS=Homo sapiens GN=GLUD2 PE=1 SV=2	8	8	8	5	6	7	7	5	6	7	7	5	6	7	7	22.2	22.2	22.2	61.397	58.144	677970	625330	865980	877250	651650	871615	1.33755
sp|P02786|TFR1_HUMAN	>sp|P02786|TFR1_HUMAN Transferrin receptor protein 1 OS=Homo sapiens GN=TFRC PE=1 SV=2	14	14	14	8	9	14	14	8	9	14	14	8	9	14	14	24.7	24.7	24.7	84.87	115.5	1061600	1172300	1489600	1492500	1116950	1491050	1.33493
sp|P15144|AMPN_HUMAN	>sp|P15144|AMPN_HUMAN Aminopeptidase N OS=Homo sapiens GN=ANPEP PE=1 SV=4	11	11	11	5	6	10	11	5	6	10	11	5	6	10	11	15.6	15.6	15.6	109.54	80.852	946430	929090	1321700	1178500	937760	1250100	1.33307
sp|Q96CX2|KCD12_HUMAN	>sp|Q96CX2|KCD12_HUMAN BTB/POZ domain-containing protein KCTD12 OS=Homo sapiens GN=KCTD12 PE=1 SV=1	5	5	5	3	3	5	5	3	3	5	5	3	3	5	5	31.7	31.7	31.7	35.7	33.163	232870	222780	276480	329450	227825	302965	1.32981
sp|Q16555|DPYL2_HUMAN	>sp|Q16555|DPYL2_HUMAN Dihydropyrimidinase-related protein 2 OS=Homo sapiens GN=DPYSL2 PE=1 SV=1	15	15	15	8	10	15	15	8	10	15	15	8	10	15	15	42.1	42.1	42.1	62.293	114.82	1116700	1158100	1428900	1584300	1137400	1506600	1.3246
sp|Q15836|VAMP3_HUMAN	>sp|Q15836|VAMP3_HUMAN Vesicle-associated membrane protein 3 OS=Homo sapiens GN=VAMP3 PE=1 SV=3	3	3	3	3	3	3	3	3	3	3	3	3	3	3	3	41	41	41	11.309	21.597	152160	172960	251140	178670	162560	214905	1.322
sp|P61160|ARP2_HUMAN	>sp|P61160|ARP2_HUMAN Actin-related protein 2 OS=Homo sapiens GN=ACTR2 PE=1 SV=1	6	6	6	6	6	5	6	6	6	5	6	6	6	5	6	18.8	18.8	18.8	44.76	54.991	832780	976860	1198000	1182200	904820	1190100	1.31529
sp|O15145|ARPC3_HUMAN	>sp|O15145|ARPC3_HUMAN Actin-related protein 2/3 complex subunit 3 OS=Homo sapiens GN=ARPC3 PE=1 SV=3	5	5	5	2	2	5	5	2	2	5	5	2	2	5	5	22.5	22.5	22.5	20.546	35.177	411250	404540	526730	543670	407895	535200	1.3121
sp|Q13488|VPP3_HUMAN	>sp|Q13488|VPP3_HUMAN V-type proton ATPase 116 kDa subunit a isoform 3 OS=Homo sapiens GN=TCIRG1 PE=1 SV=3	5	5	5	3	2	4	5	3	2	4	5	3	2	4	5	10.5	10.5	10.5	92.967	28.046	235880	186020	294260	257550	210950	275905	1.30792
sp|P07737|PROF1_HUMAN	>sp|P07737|PROF1_HUMAN Profilin-1 OS=Homo sapiens GN=PFN1 PE=1 SV=2	16	16	16	16	14	16	16	16	14	16	16	16	14	16	16	79.3	79.3	79.3	15.054	323.31	7753000	7399800	9990200	9806700	7576400	9898450	1.30648
sp|Q9BVK6|TMED9_HUMAN	>sp|Q9BVK6|TMED9_HUMAN Transmembrane emp24 domain-containing protein 9 OS=Homo sapiens GN=TMED9 PE=1 SV=2	4	4	4	2	3	4	4	2	3	4	4	2	3	4	4	18.7	18.7	18.7	27.277	30.437	318840	402050	456790	483120	360445	469955	1.30382
sp|Q92945|FUBP2_HUMAN	>sp|Q92945|FUBP2_HUMAN Far upstream element-binding protein 2 OS=Homo sapiens GN=KHSRP PE=1 SV=4	5	5	5	3	2	5	5	3	2	5	5	3	2	5	5	9.8	9.8	9.8	73.114	38.703	149680	150390	184930	205000	150035	194965	1.29946
sp|P47914|RL29_HUMAN	>sp|P47914|RL29_HUMAN 60S ribosomal protein L29 OS=Homo sapiens GN=RPL29 PE=1 SV=2	3	3	3	2	2	3	3	2	2	3	3	2	2	3	3	15.1	15.1	15.1	17.752	18.547	132640	130290	163960	177600	131465	170780	1.29905
sp|P13639|EF2_HUMAN	>sp|P13639|EF2_HUMAN Elongation factor 2 OS=Homo sapiens GN=EEF2 PE=1 SV=4	21	21	21	7	7	21	21	7	7	21	21	7	7	21	21	37.8	37.8	37.8	95.337	155.65	1200500	1297200	1656300	1583200	1248850	1619750	1.29699
sp|P26373|RL13_HUMAN	>sp|P26373|RL13_HUMAN 60S ribosomal protein L13 OS=Homo sapiens GN=RPL13 PE=1 SV=4	4	4	4	3	4	4	4	3	4	4	4	3	4	4	4	16.6	16.6	16.6	24.261	29.351	165350	144630	197840	200710	154990	199275	1.28573
sp|Q7KZF4|SND1_HUMAN	>sp|Q7KZF4|SND1_HUMAN Staphylococcal nuclease domain-containing protein 1 OS=Homo sapiens GN=SND1 PE=1 SV=1	10	10	10	5	5	10	10	5	5	10	10	5	5	10	10	16.5	16.5	16.5	102	64.691	357890	353820	469390	444600	355855	456995	1.28422
sp|P62987|RL40_HUMAN	>sp|P62987|RL40_HUMAN Ubiquitin-60S ribosomal protein L40 OS=Homo sapiens GN=UBA52 PE=1 SV=2;>sp|P62979|RS27A_HUMAN Ubiquitin-40S ribosomal protein S27a OS=Homo sapiens GN=RPS27A PE=1 SV=2;>sp|P0CG47|UBB_HUMAN Polyubiquitin-B OS=Homo sapiens GN=UBB PE=1 SV	9	9	9	7	8	9	9	7	8	9	9	7	8	9	9	47.7	47.7	47.7	14.728	185.55	3364700	3419200	4113500	4583300	3391950	4348400	1.28198
sp|P26641|EF1G_HUMAN	>sp|P26641|EF1G_HUMAN Elongation factor 1-gamma OS=Homo sapiens GN=EEF1G PE=1 SV=3	7	7	7	2	3	7	7	2	3	7	7	2	3	7	7	17.6	17.6	17.6	50.118	55.687	347950	418100	461740	514730	383025	488235	1.27468
sp|P08571|CD14_HUMAN	>sp|P08571|CD14_HUMAN Monocyte differentiation antigen CD14 OS=Homo sapiens GN=CD14 PE=1 SV=2	7	7	7	3	4	7	7	3	4	7	7	3	4	7	7	31.5	31.5	31.5	40.076	57.08	508000	397920	674910	477960	452960	576435	1.2726
sp|P60842|IF4A1_HUMAN	>sp|P60842|IF4A1_HUMAN Eukaryotic initiation factor 4A-I OS=Homo sapiens GN=EIF4A1 PE=1 SV=1;>sp|Q14240|IF4A2_HUMAN Eukaryotic initiation factor 4A-II OS=Homo sapiens GN=EIF4A2 PE=1 SV=2	4	4	3	3	2	4	4	3	2	4	4	2	1	3	3	13.5	13.5	9.6	46.153	29.538	334720	372340	461320	437060	353530	449190	1.27059
sp|Q99623|PHB2_HUMAN	>sp|Q99623|PHB2_HUMAN Prohibitin-2 OS=Homo sapiens GN=PHB2 PE=1 SV=2	8	8	8	6	5	8	8	6	5	8	8	6	5	8	8	35.8	35.8	35.8	33.296	66.047	691430	720370	824700	966680	705900	895690	1.26886
sp|P19971|TYPH_HUMAN	>sp|P19971|TYPH_HUMAN Thymidine phosphorylase OS=Homo sapiens GN=TYMP PE=1 SV=2	15	15	15	5	5	13	15	5	5	13	15	5	5	13	15	38.8	38.8	38.8	49.955	108.03	978250	980470	1191400	1282500	979360	1236950	1.26302
sp|P50395|GDIB_HUMAN	>sp|P50395|GDIB_HUMAN Rab GDP dissociation inhibitor beta OS=Homo sapiens GN=GDI2 PE=1 SV=2	10	10	10	7	8	10	10	7	8	10	10	7	8	10	10	34.8	34.8	34.8	50.663	73.938	639960	635320	843070	766670	637640	804870	1.26226
sp|Q14697|GANAB_HUMAN	>sp|Q14697|GANAB_HUMAN Neutral alpha-glucosidase AB OS=Homo sapiens GN=GANAB PE=1 SV=3	11	11	11	7	7	11	11	7	7	11	11	7	7	11	11	18.6	18.6	18.6	106.87	76.786	1209600	1164900	1534400	1462800	1187250	1498600	1.26224
sp|P51572|BAP31_HUMAN	>sp|P51572|BAP31_HUMAN B-cell receptor-associated protein 31 OS=Homo sapiens GN=BCAP31 PE=1 SV=3	8	8	8	6	6	8	8	6	6	8	8	6	6	8	8	29.7	29.7	29.7	27.991	57.921	1309700	1456900	1675400	1816400	1383300	1745900	1.26213
sp|P20160|CAP7_HUMAN	>sp|P20160|CAP7_HUMAN Azurocidin OS=Homo sapiens GN=AZU1 PE=1 SV=3	4	4	4	2	4	4	4	2	4	4	4	2	4	4	4	16.3	16.3	16.3	26.885	26.12	151480	157530	198560	190820	154505	194690	1.26009
sp|P52272|HNRPM_HUMAN	>sp|P52272|HNRPM_HUMAN Heterogeneous nuclear ribonucleoprotein M OS=Homo sapiens GN=HNRNPM PE=1 SV=3	8	8	8	5	5	8	8	5	5	8	8	5	5	8	8	15.3	15.3	15.3	77.515	63.201	519330	597230	680080	726570	558280	703325	1.25981
sp|P61626|LYSC_HUMAN	>sp|P61626|LYSC_HUMAN Lysozyme C OS=Homo sapiens GN=LYZ PE=1 SV=1	14	14	14	8	9	14	14	8	9	14	14	8	9	14	14	67.6	67.6	67.6	16.537	323.31	4547200	4612100	5450700	6068500	4579650	5759600	1.25765
sp|P08123|CO1A2_HUMAN	>sp|P08123|CO1A2_HUMAN Collagen alpha-2(I) chain OS=Homo sapiens GN=COL1A2 PE=1 SV=7	3	3	3	3	3	3	3	3	3	3	3	3	3	3	3	2.6	2.6	2.6	129.31	19.649	0	601050	344640	401720	300525	373180	1.24176
sp|O75390|CISY_HUMAN	>sp|O75390|CISY_HUMAN Citrate synthase, mitochondrial OS=Homo sapiens GN=CS PE=1 SV=2	7	7	7	5	6	6	6	5	6	6	6	5	6	6	6	16.7	16.7	16.7	51.712	46.518	725980	913470	1056500	974990	819725	1015745	1.23913
sp|P30740|ILEU_HUMAN	>sp|P30740|ILEU_HUMAN Leukocyte elastase inhibitor OS=Homo sapiens GN=SERPINB1 PE=1 SV=1	12	12	12	7	9	12	12	7	9	12	12	7	9	12	12	37.7	37.7	37.7	42.741	88.505	1277000	1235200	1461700	1649400	1256100	1555550	1.2384
sp|P30101|PDIA3_HUMAN	>sp|P30101|PDIA3_HUMAN Protein disulfide-isomerase A3 OS=Homo sapiens GN=PDIA3 PE=1 SV=4	23	23	23	14	16	22	23	14	16	22	23	14	16	22	23	48.3	48.3	48.3	56.782	183.86	4065400	4494300	5289700	5176700	4279850	5233200	1.22275
sp|P24557|THAS_HUMAN	>sp|P24557|THAS_HUMAN Thromboxane-A synthase OS=Homo sapiens GN=TBXAS1 PE=1 SV=3	8	8	8	5	5	8	7	5	5	8	7	5	5	8	7	19.1	19.1	19.1	60.518	62.192	466510	424810	517630	566930	445660	542280	1.2168
sp|P07437|TBB5_HUMAN	>sp|P07437|TBB5_HUMAN Tubulin beta chain OS=Homo sapiens GN=TUBB PE=1 SV=2	20	20	5	14	14	20	20	14	14	20	20	3	3	5	5	60.4	60.4	16.9	49.67	233.34	4476200	5097700	5957100	5687000	4786950	5822050	1.21623
sp|P60174|TPIS_HUMAN	>sp|P60174|TPIS_HUMAN Triosephosphate isomerase OS=Homo sapiens GN=TPI1 PE=1 SV=3	18	18	18	13	13	17	18	13	13	17	18	13	13	17	18	68.9	68.9	68.9	30.791	217.86	4759900	4245600	5620600	5330200	4502750	5475400	1.21601
sp|P08631|HCK_HUMAN	>sp|P08631|HCK_HUMAN Tyrosine-protein kinase HCK OS=Homo sapiens GN=HCK PE=1 SV=5	4	4	3	2	3	4	4	2	3	4	4	1	2	3	3	14.3	14.3	12.4	59.599	28.182	240130	224590	243630	320970	232360	282300	1.21493
sp|P49189|AL9A1_HUMAN	>sp|P49189|AL9A1_HUMAN 4-trimethylaminobutyraldehyde dehydrogenase OS=Homo sapiens GN=ALDH9A1 PE=1 SV=3	3	3	3	2	3	3	3	2	3	3	3	2	3	3	3	8.9	8.9	8.9	53.801	20.258	120400	99112	130860	135280	109756	133070	1.21242
sp|Q8NBS9|TXND5_HUMAN	>sp|Q8NBS9|TXND5_HUMAN Thioredoxin domain-containing protein 5 OS=Homo sapiens GN=TXNDC5 PE=1 SV=2	3	3	3	2	2	3	3	2	2	3	3	2	2	3	3	8.1	8.1	8.1	47.628	20.402	103560	107780	144110	112050	105670	128080	1.21208
sp|Q6DD88|ATLA3_HUMAN	>sp|Q6DD88|ATLA3_HUMAN Atlastin-3 OS=Homo sapiens GN=ATL3 PE=1 SV=1	4	4	4	2	1	4	4	2	1	4	4	2	1	4	4	12.4	12.4	12.4	60.541	24.604	137280	128780	158740	162380	133030	160560	1.20695
sp|Q01518|CAP1_HUMAN	>sp|Q01518|CAP1_HUMAN Adenylyl cyclase-associated protein 1 OS=Homo sapiens GN=CAP1 PE=1 SV=5	21	21	21	12	10	20	20	12	10	20	20	12	10	20	20	50.9	50.9	50.9	51.901	154.45	2135200	2306900	2699600	2647900	2221050	2673750	1.20382
sp|P40926|MDHM_HUMAN	>sp|P40926|MDHM_HUMAN Malate dehydrogenase, mitochondrial OS=Homo sapiens GN=MDH2 PE=1 SV=3	17	17	17	13	14	17	17	13	14	17	17	13	14	17	17	53	53	53	35.503	172.28	1941300	2185000	2432700	2520900	2063150	2476800	1.20049
sp|P38646|GRP75_HUMAN	>sp|P38646|GRP75_HUMAN Stress-70 protein, mitochondrial OS=Homo sapiens GN=HSPA9 PE=1 SV=2	14	14	14	11	12	14	13	11	12	14	13	11	12	14	13	30	30	30	73.68	112.99	1341700	1540700	1730800	1719200	1441200	1725000	1.19692
sp|P49755|TMEDA_HUMAN	>sp|P49755|TMEDA_HUMAN Transmembrane emp24 domain-containing protein 10 OS=Homo sapiens GN=TMED10 PE=1 SV=2	4	4	4	3	2	4	4	3	2	4	4	3	2	4	4	19.2	19.2	19.2	24.976	27.981	242290	267550	284040	324490	254920	304265	1.19357
sp|P11940|PABP1_HUMAN	>sp|P11940|PABP1_HUMAN Polyadenylate-binding protein 1 OS=Homo sapiens GN=PABPC1 PE=1 SV=2;>sp|Q9H361|PABP3_HUMAN Polyadenylate-binding protein 3 OS=Homo sapiens GN=PABPC3 PE=1 SV=2	6	6	3	3	5	5	6	3	5	5	6	1	3	3	3	11.2	11.2	5.7	70.67	54.293	289480	236180	285090	340530	262830	312810	1.19016
sp|P04083|ANXA1_HUMAN	>sp|P04083|ANXA1_HUMAN Annexin A1 OS=Homo sapiens GN=ANXA1 PE=1 SV=2	18	18	18	15	15	18	18	15	15	18	18	15	15	18	18	54.9	54.9	54.9	38.714	229.68	3101500	2791200	3290200	3708800	2946350	3499500	1.18774
sp|Q06828|FMOD_HUMAN	>sp|Q06828|FMOD_HUMAN Fibromodulin OS=Homo sapiens GN=FMOD PE=1 SV=2	3	3	3	3	3	3	3	3	3	3	3	3	3	3	3	9.8	9.8	9.8	43.178	29.125	554990	418280	598950	551560	486635	575255	1.18211
sp|P20073|ANXA7_HUMAN	>sp|P20073|ANXA7_HUMAN Annexin A7 OS=Homo sapiens GN=ANXA7 PE=1 SV=3	5	5	5	2	4	5	5	2	4	5	5	2	4	5	5	13.7	13.7	13.7	52.739	34.198	213300	212010	252120	242030	212655	247075	1.16186
sp|P11142|HSP7C_HUMAN	>sp|P11142|HSP7C_HUMAN Heat shock cognate 71 kDa protein OS=Homo sapiens GN=HSPA8 PE=1 SV=1	28	28	22	22	24	27	26	22	24	27	26	17	19	22	21	48.1	48.1	42.7	70.897	323.31	7250100	7877400	8520000	9027400	7563750	8773700	1.15997
sp|P62136|PP1A_HUMAN	>sp|P62136|PP1A_HUMAN Serine/threonine-protein phosphatase PP1-alpha catalytic subunit OS=Homo sapiens GN=PPP1CA PE=1 SV=1	3	3	3	2	2	3	3	2	2	3	3	2	2	3	3	13.6	13.6	13.6	37.512	20.268	114410	120630	133250	137640	117520	135445	1.15253
sp|P62263|RS14_HUMAN	>sp|P62263|RS14_HUMAN 40S ribosomal protein S14 OS=Homo sapiens GN=RPS14 PE=1 SV=3	8	8	8	6	7	8	8	6	7	8	8	6	7	8	8	35.1	35.1	35.1	16.273	61.449	816510	865790	972400	960920	841150	966660	1.14921
sp|P22314|UBA1_HUMAN	>sp|P22314|UBA1_HUMAN Ubiquitin-like modifier-activating enzyme 1 OS=Homo sapiens GN=UBA1 PE=1 SV=3	15	15	15	8	12	15	14	8	12	15	14	8	12	15	14	22.3	22.3	22.3	117.85	133.65	885960	914250	1105400	947190	900105	1026295	1.14019
sp|P50995|ANX11_HUMAN	>sp|P50995|ANX11_HUMAN Annexin A11 OS=Homo sapiens GN=ANXA11 PE=1 SV=1	7	7	7	2	2	6	7	2	2	6	7	2	2	6	7	18.8	18.8	18.8	54.389	48.454	200160	189720	238100	202920	194940	220510	1.13117
sp|P55795|HNRH2_HUMAN	>sp|P55795|HNRH2_HUMAN Heterogeneous nuclear ribonucleoprotein H2 OS=Homo sapiens GN=HNRNPH2 PE=1 SV=1	4	3	2	2	2	4	4	2	2	3	3	1	1	2	2	14	11.8	8	49.263	30.648	259620	290290	351240	270600	274955	310920	1.1308
sp|P47756|CAPZB_HUMAN	>sp|P47756|CAPZB_HUMAN F-actin-capping protein subunit beta OS=Homo sapiens GN=CAPZB PE=1 SV=4	9	9	9	6	7	9	9	6	7	9	9	6	7	9	9	49.5	49.5	49.5	31.35	62.19	836830	1149100	1108400	1135000	992965	1121700	1.12965
sp|Q15365|PCBP1_HUMAN	>sp|Q15365|PCBP1_HUMAN Poly(rC)-binding protein 1 OS=Homo sapiens GN=PCBP1 PE=1 SV=2	12	12	9	10	9	12	11	10	9	12	11	7	6	9	8	56.2	56.2	45.2	37.497	112.91	2093800	2182800	2375500	2450900	2138300	2413200	1.12856
sp|P00387|NB5R3_HUMAN	>sp|P00387|NB5R3_HUMAN NADH-cytochrome b5 reductase 3 OS=Homo sapiens GN=CYB5R3 PE=1 SV=3	5	5	5	5	5	5	3	5	5	5	3	5	5	5	3	28.6	28.6	28.6	34.234	51.481	610290	524010	656360	621310	567150	638835	1.1264
sp|P61247|RS3A_HUMAN	>sp|P61247|RS3A_HUMAN 40S ribosomal protein S3a OS=Homo sapiens GN=RPS3A PE=1 SV=2	5	5	5	2	4	5	4	2	4	5	4	2	4	5	4	20.5	20.5	20.5	29.945	30.413	196460	167130	207840	197920	181795	202880	1.11598
sp|Q15084|PDIA6_HUMAN	>sp|Q15084|PDIA6_HUMAN Protein disulfide-isomerase A6 OS=Homo sapiens GN=PDIA6 PE=1 SV=1	8	8	8	5	6	8	8	5	6	8	8	5	6	8	8	24.8	24.8	24.8	48.121	74.827	867540	864930	1049600	879080	866235	964340	1.11325
sp|P10809|CH60_HUMAN	>sp|P10809|CH60_HUMAN 60 kDa heat shock protein, mitochondrial OS=Homo sapiens GN=HSPD1 PE=1 SV=2	22	22	22	18	18	22	21	18	18	22	21	18	18	22	21	53.6	53.6	53.6	61.054	206.05	4212800	4204800	4564100	4785300	4208800	4674700	1.1107
sp|P59998|ARPC4_HUMAN	>sp|P59998|ARPC4_HUMAN Actin-related protein 2/3 complex subunit 4 OS=Homo sapiens GN=ARPC4 PE=1 SV=3	6	6	6	5	5	6	5	5	5	6	5	5	5	6	5	36.9	36.9	36.9	19.667	54.307	594850	723300	714010	745210	659075	729610	1.10702
sp|P25786|PSA1_HUMAN	>sp|P25786|PSA1_HUMAN Proteasome subunit alpha type-1 OS=Homo sapiens GN=PSMA1 PE=1 SV=1	4	4	4	2	2	4	4	2	2	4	4	2	2	4	4	15.6	15.6	15.6	29.555	25.128	216280	211960	261350	212540	214120	236945	1.1066
sp|P49368|TCPG_HUMAN	>sp|P49368|TCPG_HUMAN T-complex protein 1 subunit gamma OS=Homo sapiens GN=CCT3 PE=1 SV=4	4	4	4	3	2	4	4	3	2	4	4	3	2	4	4	13.2	13.2	13.2	60.533	26.611	210580	253380	259900	250340	231980	255120	1.09975
sp|Q9ULV4|COR1C_HUMAN	>sp|Q9ULV4|COR1C_HUMAN Coronin-1C OS=Homo sapiens GN=CORO1C PE=1 SV=1	15	15	15	9	8	14	14	9	8	14	14	9	8	14	14	45.8	45.8	45.8	53.248	147	939940	1011800	1077200	1053700	975870	1065450	1.0918
sp|P61981|1433G_HUMAN	>sp|P61981|1433G_HUMAN 14-3-3 protein gamma OS=Homo sapiens GN=YWHAG PE=1 SV=2	8	5	5	5	7	7	7	3	4	5	5	3	4	5	5	27.9	18.2	18.2	28.302	32.747	354110	356470	383370	391550	355290	387460	1.09055
sp|O00299|CLIC1_HUMAN	>sp|O00299|CLIC1_HUMAN Chloride intracellular channel protein 1 OS=Homo sapiens GN=CLIC1 PE=1 SV=4	10	10	10	9	9	10	9	9	9	10	9	9	9	10	9	52.3	52.3	52.3	26.922	95.547	1948900	2091800	2217100	2186200	2020350	2201650	1.08974
sp|P24539|AT5F1_HUMAN	>sp|P24539|AT5F1_HUMAN ATP synthase F(0) complex subunit B1, mitochondrial OS=Homo sapiens GN=ATP5F1 PE=1 SV=2	4	4	4	2	2	4	4	2	2	4	4	2	2	4	4	15.6	15.6	15.6	28.908	27.766	256990	251490	275440	278390	254240	276915	1.08919
sp|P02545|LMNA_HUMAN	>sp|P02545|LMNA_HUMAN Prelamin-A/C OS=Homo sapiens GN=LMNA PE=1 SV=1	10	10	10	7	7	10	10	7	7	10	10	7	7	10	10	20.2	20.2	20.2	74.139	120.09	901300	1062000	1072300	1061500	981650	1066900	1.08684
sp|P18669|PGAM1_HUMAN	>sp|P18669|PGAM1_HUMAN Phosphoglycerate mutase 1 OS=Homo sapiens GN=PGAM1 PE=1 SV=2;>sp|P15259|PGAM2_HUMAN Phosphoglycerate mutase 2 OS=Homo sapiens GN=PGAM2 PE=1 SV=3	11	11	11	7	6	11	11	7	6	11	11	7	6	11	11	48.8	48.8	48.8	28.804	74.107	1637600	1497200	1628300	1775400	1567400	1701850	1.08578
sp|P62873|GBB1_HUMAN	>sp|P62873|GBB1_HUMAN Guanine nucleotide-binding protein G(I)/G(S)/G(T) subunit beta-1 OS=Homo sapiens GN=GNB1 PE=1 SV=3	7	7	3	4	4	7	7	4	4	7	7	2	2	3	3	40.6	40.6	18.8	37.377	59.896	470490	611240	621030	536030	540865	578530	1.06964
sp|P61158|ARP3_HUMAN	>sp|P61158|ARP3_HUMAN Actin-related protein 3 OS=Homo sapiens GN=ACTR3 PE=1 SV=3	11	11	11	8	8	9	11	8	8	9	11	8	8	9	11	41.1	41.1	41.1	47.371	96.082	1684500	1538200	1801900	1633100	1611350	1717500	1.06588
sp|P05023|AT1A1_HUMAN	>sp|P05023|AT1A1_HUMAN Sodium/potassium-transporting ATPase subunit alpha-1 OS=Homo sapiens GN=ATP1A1 PE=1 SV=1;>sp|P13637|AT1A3_HUMAN Sodium/potassium-transporting ATPase subunit alpha-3 OS=Homo sapiens GN=ATP1A3 PE=1 SV=3	5	5	5	3	3	5	5	3	3	5	5	3	3	5	5	6.9	6.9	6.9	112.89	35.28	165050	199980	186790	200010	182515	193400	1.05964
sp|Q09666|AHNK_HUMAN	>sp|Q09666|AHNK_HUMAN Neuroblast differentiation-associated protein AHNAK OS=Homo sapiens GN=AHNAK PE=1 SV=2	52	52	52	30	34	49	51	30	34	49	51	30	34	49	51	22.5	22.5	22.5	629.09	323.31	3296000	3562400	3521100	3702800	3429200	3611950	1.05329
sp|P07195|LDHB_HUMAN	>sp|P07195|LDHB_HUMAN L-lactate dehydrogenase B chain OS=Homo sapiens GN=LDHB PE=1 SV=2	9	8	8	3	4	9	9	2	3	8	8	2	3	8	8	38.3	34.7	34.7	36.638	48.899	581590	1194200	795930	1067700	887895	931815	1.04947
sp|Q96KP4|CNDP2_HUMAN	>sp|Q96KP4|CNDP2_HUMAN Cytosolic non-specific dipeptidase OS=Homo sapiens GN=CNDP2 PE=1 SV=2	4	4	4	2	3	4	4	2	3	4	4	2	3	4	4	11.8	11.8	11.8	52.878	26.091	159570	176660	166320	180010	168115	173165	1.03004
sp|P04843|RPN1_HUMAN	>sp|P04843|RPN1_HUMAN Dolichyl-diphosphooligosaccharide--protein glycosyltransferase subunit 1 OS=Homo sapiens GN=RPN1 PE=1 SV=1	12	12	12	10	7	12	12	10	7	12	12	10	7	12	12	22.9	22.9	22.9	68.569	85.236	1077600	1052000	1071400	1117700	1064800	1094550	1.02794
sp|P63261|ACTG_HUMAN	>sp|P63261|ACTG_HUMAN Actin, cytoplasmic 2 OS=Homo sapiens GN=ACTG1 PE=1 SV=1;>sp|P60709|ACTB_HUMAN Actin, cytoplasmic 1 OS=Homo sapiens GN=ACTB PE=1 SV=1	34	34	17	33	30	33	33	33	30	33	33	16	16	17	17	77.9	77.9	56.5	41.792	323.31	178980000	193400000	195560000	185700000	186190000	190630000	1.02385
sp|P50991|TCPD_HUMAN	>sp|P50991|TCPD_HUMAN T-complex protein 1 subunit delta OS=Homo sapiens GN=CCT4 PE=1 SV=4	3	3	3	2	3	3	3	2	3	3	3	2	3	3	3	8.3	8.3	8.3	57.924	17.331	158580	139600	157000	148000	149090	152500	1.02287
sp|P16403|H12_HUMAN	>sp|P16403|H12_HUMAN Histone H1.2 OS=Homo sapiens GN=HIST1H1C PE=1 SV=2;>sp|P10412|H14_HUMAN Histone H1.4 OS=Homo sapiens GN=HIST1H1E PE=1 SV=2;>sp|P16402|H13_HUMAN Histone H1.3 OS=Homo sapiens GN=HIST1H1D PE=1 SV=2;>sp|P22492|H1T_HUMAN Histone H1t OS=Homo	5	5	5	5	5	5	5	5	5	5	5	5	5	5	5	17.8	17.8	17.8	21.364	45.118	2935600	3054100	2884300	3216800	2994850	3050550	1.0186
sp|P99999|CYC_HUMAN	>sp|P99999|CYC_HUMAN Cytochrome c OS=Homo sapiens GN=CYCS PE=1 SV=2	4	4	4	4	3	4	4	4	3	4	4	4	3	4	4	22.9	22.9	22.9	11.749	25.195	241400	329590	238800	332060	285495	285430	0.999772
sp|Q9H4G4|GAPR1_HUMAN	>sp|Q9H4G4|GAPR1_HUMAN Golgi-associated plant pathogenesis-related protein 1 OS=Homo sapiens GN=GLIPR2 PE=1 SV=3	3	3	3	2	2	3	3	2	2	3	3	2	2	3	3	31.2	31.2	31.2	17.218	45.937	400380	423790	446410	374380	412085	410395	0.995899
sp|O15143|ARC1B_HUMAN	>sp|O15143|ARC1B_HUMAN Actin-related protein 2/3 complex subunit 1B OS=Homo sapiens GN=ARPC1B PE=1 SV=3	4	4	4	2	2	4	4	2	2	4	4	2	2	4	4	13.2	13.2	13.2	40.949	27.71	355570	399780	351810	397220	377675	374515	0.991633
sp|P98179|RBM3_HUMAN	>sp|P98179|RBM3_HUMAN RNA-binding protein 3 OS=Homo sapiens GN=RBM3 PE=1 SV=1	3	3	3	3	2	3	3	3	2	3	3	3	2	3	3	27.4	27.4	27.4	17.17	20.707	137270	185910	137070	183370	161590	160220	0.991522
sp|Q9Y624|JAM1_HUMAN	>sp|Q9Y624|JAM1_HUMAN Junctional adhesion molecule A OS=Homo sapiens GN=F11R PE=1 SV=1	5	5	5	3	4	4	5	3	4	4	5	3	4	4	5	32.4	32.4	32.4	32.583	34.096	261280	262260	270570	248150	261770	259360	0.990793
sp|P16401|H15_HUMAN	>sp|P16401|H15_HUMAN Histone H1.5 OS=Homo sapiens GN=HIST1H1B PE=1 SV=3	6	6	6	4	5	6	6	4	5	6	6	4	5	6	6	16.8	16.8	16.8	22.58	39.987	647940	598100	601720	622490	623020	612105	0.98248
sp|O15400|STX7_HUMAN	>sp|O15400|STX7_HUMAN Syntaxin-7 OS=Homo sapiens GN=STX7 PE=1 SV=4	5	5	5	4	5	5	5	4	5	5	5	4	5	5	5	20.7	20.7	20.7	29.815	39.007	314690	305070	283310	325320	309880	304315	0.982041
sp|Q14847|LASP1_HUMAN	>sp|Q14847|LASP1_HUMAN LIM and SH3 domain protein 1 OS=Homo sapiens GN=LASP1 PE=1 SV=2	9	9	9	8	8	9	9	8	8	9	9	8	8	9	9	34.1	34.1	34.1	29.717	61.521	1022400	1125200	1082900	1016100	1073800	1049500	0.97737
sp|P02751|FINC_HUMAN	>sp|P02751|FINC_HUMAN Fibronectin OS=Homo sapiens GN=FN1 PE=1 SV=4	4	4	4	3	3	4	3	3	3	4	3	3	3	4	3	3.2	3.2	3.2	262.62	29.457	233980	237890	244470	212570	235935	228520	0.968572
sp|P22626|ROA2_HUMAN	>sp|P22626|ROA2_HUMAN Heterogeneous nuclear ribonucleoproteins A2/B1 OS=Homo sapiens GN=HNRNPA2B1 PE=1 SV=2	12	12	12	6	10	12	11	6	10	12	11	6	10	12	11	41.9	41.9	41.9	37.429	92.278	1724800	1777100	1657200	1721500	1750950	1689350	0.964819
sp|P17844|DDX5_HUMAN	>sp|P17844|DDX5_HUMAN Probable ATP-dependent RNA helicase DDX5 OS=Homo sapiens GN=DDX5 PE=1 SV=1	3	3	2	2	3	3	3	2	3	3	3	1	2	2	2	5	5	3.1	69.147	19.967	115820	114150	109450	110430	114985	109940	0.956125
sp|Q07065|CKAP4_HUMAN	>sp|Q07065|CKAP4_HUMAN Cytoskeleton-associated protein 4 OS=Homo sapiens GN=CKAP4 PE=1 SV=2	5	5	5	3	4	5	5	3	4	5	5	3	4	5	5	13.3	13.3	13.3	66.022	34.623	258810	249710	225470	260410	254260	242940	0.955479
sp|Q96C19|EFHD2_HUMAN	>sp|Q96C19|EFHD2_HUMAN EF-hand domain-containing protein D2 OS=Homo sapiens GN=EFHD2 PE=1 SV=1	3	3	3	3	3	3	3	3	3	3	3	3	3	3	3	12.1	12.1	12.1	26.697	22.116	193300	207300	174720	207650	200300	191185	0.954493
sp|P52597|HNRPF_HUMAN	>sp|P52597|HNRPF_HUMAN Heterogeneous nuclear ribonucleoprotein F OS=Homo sapiens GN=HNRNPF PE=1 SV=3	4	4	2	2	3	4	4	2	3	4	4	2	2	2	2	14.5	14.5	8	45.671	62.967	237410	186840	215700	188040	212125	201870	0.951656
sp|P27695|APEX1_HUMAN	>sp|P27695|APEX1_HUMAN DNA-(apurinic or apyrimidinic site) lyase OS=Homo sapiens GN=APEX1 PE=1 SV=2	3	3	3	2	1	3	3	2	1	3	3	2	1	3	3	17	17	17	35.554	18.745	396080	0	147320	227660	198040	187490	0.946728
sp|Q99497|PARK7_HUMAN	>sp|Q99497|PARK7_HUMAN Protein/nucleic acid deglycase DJ-1 OS=Homo sapiens GN=PARK7 PE=1 SV=2	3	3	3	3	3	3	3	3	3	3	3	3	3	3	3	16.9	16.9	16.9	19.891	20.812	409810	377230	358130	385360	393520	371745	0.944666
sp|O75083|WDR1_HUMAN	>sp|O75083|WDR1_HUMAN WD repeat-containing protein 1 OS=Homo sapiens GN=WDR1 PE=1 SV=4	9	9	9	5	6	8	9	5	6	8	9	5	6	8	9	23.8	23.8	23.8	66.193	54.574	879380	1046000	867160	951350	962690	909255	0.944494
sp|P26038|MOES_HUMAN	>sp|P26038|MOES_HUMAN Moesin OS=Homo sapiens GN=MSN PE=1 SV=3	30	30	24	20	21	28	28	20	21	28	28	15	15	22	22	53.6	53.6	46.6	67.819	214.6	3259100	3379000	3215800	3051300	3319050	3133550	0.944111
sp|O14818|PSA7_HUMAN	>sp|O14818|PSA7_HUMAN Proteasome subunit alpha type-7 OS=Homo sapiens GN=PSMA7 PE=1 SV=1;>sp|Q8TAA3|PSA7L_HUMAN Proteasome subunit alpha type-7-like OS=Homo sapiens GN=PSMA8 PE=2 SV=3	4	4	4	2	2	2	4	2	2	2	4	2	2	2	4	25	25	25	27.887	29.454	196370	166360	149530	192140	181365	170835	0.94194
sp|P19367|HXK1_HUMAN	>sp|P19367|HXK1_HUMAN Hexokinase-1 OS=Homo sapiens GN=HK1 PE=1 SV=3	11	11	11	5	5	11	10	5	5	11	10	5	5	11	10	17.2	17.2	17.2	102.48	81.093	498830	462830	498080	406200	480830	452140	0.940332
sp|P60953|CDC42_HUMAN	>sp|P60953|CDC42_HUMAN Cell division control protein 42 homolog OS=Homo sapiens GN=CDC42 PE=1 SV=2	7	6	6	6	5	7	7	6	5	6	6	6	5	6	6	39.3	33.5	33.5	21.258	112.66	1752000	1938300	1750300	1716900	1845150	1733600	0.939544
sp|Q15149|PLEC_HUMAN	>sp|Q15149|PLEC_HUMAN Plectin OS=Homo sapiens GN=PLEC PE=1 SV=3	29	29	29	14	13	27	28	14	13	27	28	14	13	27	28	8.9	8.9	8.9	531.78	195.58	1270000	1230100	1075500	1257300	1250050	1166400	0.933083
sp|P30044|PRDX5_HUMAN	>sp|P30044|PRDX5_HUMAN Peroxiredoxin-5, mitochondrial OS=Homo sapiens GN=PRDX5 PE=1 SV=4	4	4	4	2	2	4	4	2	2	4	4	2	2	4	4	35.5	35.5	35.5	22.086	26.754	201250	248970	226720	191970	225110	209345	0.929968
sp|P31946|1433B_HUMAN	>sp|P31946|1433B_HUMAN 14-3-3 protein beta/alpha OS=Homo sapiens GN=YWHAB PE=1 SV=3	9	6	5	7	8	8	8	5	5	6	6	4	4	5	5	36.2	29.3	22.8	28.082	48.174	1296300	1184600	1139300	1156000	1240450	1147650	0.925188
sp|P11021|GRP78_HUMAN	>sp|P11021|GRP78_HUMAN 78 kDa glucose-regulated protein OS=Homo sapiens GN=HSPA5 PE=1 SV=2	24	23	23	23	22	24	23	22	21	23	22	22	21	23	22	43.1	43.1	43.1	72.332	284.54	6113200	7105200	6235300	5782400	6609200	6008850	0.909164
sp|P13284|GILT_HUMAN	>sp|P13284|GILT_HUMAN Gamma-interferon-inducible lysosomal thiol reductase OS=Homo sapiens GN=IFI30 PE=1 SV=3	3	3	3	1	2	3	3	1	2	3	3	1	2	3	3	17.6	17.6	17.6	27.963	25.969	1952100	1332600	1483700	1493100	1642350	1488400	0.906262
sp|P05164|PERM_HUMAN	>sp|P05164|PERM_HUMAN Myeloperoxidase OS=Homo sapiens GN=MPO PE=1 SV=1	18	18	17	12	12	18	18	12	12	18	18	11	11	17	17	26.3	26.3	25	83.868	192.25	3905100	4114000	3768700	3496600	4009550	3632650	0.905999
sp|P09622|DLDH_HUMAN	>sp|P09622|DLDH_HUMAN Dihydrolipoyl dehydrogenase, mitochondrial OS=Homo sapiens GN=DLD PE=1 SV=2	4	4	4	3	3	4	4	3	3	4	4	3	3	4	4	11	11	11	54.177	27.269	228480	180160	178540	189200	204320	183870	0.899912
sp|P0DMV9|HS71B_HUMAN	>sp|P0DMV9|HS71B_HUMAN Heat shock 70 kDa protein 1B OS=Homo sapiens GN=HSPA1B PE=1 SV=1;>sp|P0DMV8|HS71A_HUMAN Heat shock 70 kDa protein 1A OS=Homo sapiens GN=HSPA1A PE=1 SV=1	12	9	3	11	10	10	11	8	7	8	9	3	2	3	3	22.3	17.8	3.9	70.051	105.47	984160	1114000	956120	923040	1049080	939580	0.895623
sp|P16671|CD36_HUMAN	>sp|P16671|CD36_HUMAN Platelet glycoprotein 4 OS=Homo sapiens GN=CD36 PE=1 SV=2	3	3	3	2	2	3	3	2	2	3	3	2	2	3	3	8.3	8.3	8.3	53.053	22.232	370070	372910	347930	308370	371490	328150	0.883335
sp|P31146|COR1A_HUMAN	>sp|P31146|COR1A_HUMAN Coronin-1A OS=Homo sapiens GN=CORO1A PE=1 SV=4	14	14	14	11	9	13	14	11	9	13	14	11	9	13	14	38	38	38	51.026	96.188	1362500	1450900	1241900	1239400	1406700	1240650	0.881958
sp|P61224|RAP1B_HUMAN	>sp|P61224|RAP1B_HUMAN Ras-related protein Rap-1b OS=Homo sapiens GN=RAP1B PE=1 SV=1;>sp|A6NIZ1|RP1BL_HUMAN Ras-related protein Rap-1b-like protein OS=Homo sapiens PE=2 SV=1	11	11	5	7	9	11	11	7	9	11	11	3	4	5	5	67.4	67.4	33.7	20.825	95.438	2029500	2286500	1818000	1965000	2158000	1891500	0.876506
sp|Q14764|MVP_HUMAN	>sp|Q14764|MVP_HUMAN Major vault protein OS=Homo sapiens GN=MVP PE=1 SV=4	7	7	7	4	4	7	7	4	4	7	7	4	4	7	7	17.1	17.1	17.1	99.326	52.318	476690	485120	357160	480810	480905	418985	0.871243
sp|O15511|ARPC5_HUMAN	>sp|O15511|ARPC5_HUMAN Actin-related protein 2/3 complex subunit 5 OS=Homo sapiens GN=ARPC5 PE=1 SV=3	6	6	6	4	2	6	6	4	2	6	6	4	2	6	6	66.9	66.9	66.9	16.32	58.791	635860	772590	610660	605880	704225	608270	0.863744
sp|Q13011|ECH1_HUMAN	>sp|Q13011|ECH1_HUMAN Delta(3,5)-Delta(2,4)-dienoyl-CoA isomerase, mitochondrial OS=Homo sapiens GN=ECH1 PE=1 SV=2	4	4	4	2	3	4	3	2	3	4	3	2	3	4	3	16.2	16.2	16.2	35.816	26.845	286630	202890	187940	230140	244760	209040	0.854061
sp|P08758|ANXA5_HUMAN	>sp|P08758|ANXA5_HUMAN Annexin A5 OS=Homo sapiens GN=ANXA5 PE=1 SV=2	16	16	16	13	12	15	13	13	12	15	13	13	12	15	13	48.8	48.8	48.8	35.936	134.03	2730400	2967800	2540600	2275200	2849100	2407900	0.845144
sp|P27105|STOM_HUMAN	>sp|P27105|STOM_HUMAN Erythrocyte band 7 integral membrane protein OS=Homo sapiens GN=STOM PE=1 SV=3	13	13	13	12	13	13	13	12	13	13	13	12	13	13	13	51.7	51.7	51.7	31.73	255.41	6294100	6256800	5355100	5171700	6275450	5263400	0.838729
sp|P54819|KAD2_HUMAN	>sp|P54819|KAD2_HUMAN Adenylate kinase 2, mitochondrial OS=Homo sapiens GN=AK2 PE=1 SV=2	9	9	9	4	5	8	9	4	5	8	9	4	5	8	9	54.8	54.8	54.8	26.477	60.349	530410	523840	415240	466930	527125	441085	0.836775
sp|P68371|TBB4B_HUMAN	>sp|P68371|TBB4B_HUMAN Tubulin beta-4B chain OS=Homo sapiens GN=TUBB4B PE=1 SV=1;>sp|P04350|TBB4A_HUMAN Tubulin beta-4A chain OS=Homo sapiens GN=TUBB4A PE=1 SV=2	19	5	3	12	13	19	19	2	3	5	5	1	1	3	3	59.3	19.3	12.6	49.83	47.892	615100	656070	504910	558280	635585	531595	0.836387
sp|P15153|RAC2_HUMAN	>sp|P15153|RAC2_HUMAN Ras-related C3 botulinum toxin substrate 2 OS=Homo sapiens GN=RAC2 PE=1 SV=1	9	9	5	7	8	9	9	7	8	9	9	5	5	5	5	45.8	45.8	28.1	21.429	63.616	1152700	1461900	1149400	1036200	1307300	1092800	0.835921
sp|Q00610|CLH1_HUMAN	>sp|Q00610|CLH1_HUMAN Clathrin heavy chain 1 OS=Homo sapiens GN=CLTC PE=1 SV=5	16	16	16	10	13	15	15	10	13	15	15	10	13	15	15	15	15	15	191.61	123.43	1530300	1467800	1259800	1213300	1499050	1236550	0.824889
sp|P43304|GPDM_HUMAN	>sp|P43304|GPDM_HUMAN Glycerol-3-phosphate dehydrogenase, mitochondrial OS=Homo sapiens GN=GPD2 PE=1 SV=3	6	6	6	5	6	6	6	5	6	6	6	5	6	6	6	11.1	11.1	11.1	80.852	39.566	413110	454400	354720	349850	433755	352285	0.812175
sp|P04075|ALDOA_HUMAN	>sp|P04075|ALDOA_HUMAN Fructose-bisphosphate aldolase A OS=Homo sapiens GN=ALDOA PE=1 SV=2	25	25	24	20	21	24	25	20	21	24	25	19	20	23	24	85.7	85.7	78	39.42	200.41	9451300	11269000	8259100	8447100	10360150	8353100	0.806272
sp|P55072|TERA_HUMAN	>sp|P55072|TERA_HUMAN Transitional endoplasmic reticulum ATPase OS=Homo sapiens GN=VCP PE=1 SV=4	14	14	14	8	10	13	14	8	10	13	14	8	10	13	14	21.1	21.1	21.1	89.321	111.73	1013800	1127400	813650	892790	1070600	853220	0.796955
sp|P00338|LDHA_HUMAN	>sp|P00338|LDHA_HUMAN L-lactate dehydrogenase A chain OS=Homo sapiens GN=LDHA PE=1 SV=2	10	10	9	7	7	10	10	7	7	10	10	6	6	9	9	36.7	36.7	33.1	36.688	72.92	2608100	2405100	1916600	2010000	2506600	1963300	0.783252
sp|P20700|LMNB1_HUMAN	>sp|P20700|LMNB1_HUMAN Lamin-B1 OS=Homo sapiens GN=LMNB1 PE=1 SV=2	10	10	10	8	7	10	9	8	7	10	9	8	7	10	9	26.3	26.3	26.3	66.408	72.585	866390	1019100	676980	781570	942745	729275	0.773565
sp|P28799|GRN_HUMAN	>sp|P28799|GRN_HUMAN Granulins OS=Homo sapiens GN=GRN PE=1 SV=2	7	7	7	5	6	7	7	5	6	7	7	5	6	7	7	14.5	14.5	14.5	63.544	45.783	1005100	1010800	749650	809350	1007950	779500	0.773352
sp|P52566|GDIR2_HUMAN	>sp|P52566|GDIR2_HUMAN Rho GDP-dissociation inhibitor 2 OS=Homo sapiens GN=ARHGDIB PE=1 SV=3	5	5	5	3	3	4	4	3	3	4	4	3	3	4	4	35.8	35.8	35.8	22.988	32.716	955290	965390	702180	774610	960340	738395	0.768889
sp|O75947|ATP5H_HUMAN	>sp|O75947|ATP5H_HUMAN ATP synthase subunit d, mitochondrial OS=Homo sapiens GN=ATP5H PE=1 SV=3	3	3	3	2	3	3	3	2	3	3	3	2	3	3	3	26.1	26.1	26.1	18.491	19.45	174670	177020	137470	123850	175845	130660	0.743041
sp|P41218|MNDA_HUMAN	>sp|P41218|MNDA_HUMAN Myeloid cell nuclear differentiation antigen OS=Homo sapiens GN=MNDA PE=1 SV=1	5	5	5	4	4	5	5	4	4	5	5	4	4	5	5	14.3	14.3	14.3	45.836	39.034	524370	739210	434330	504210	631790	469270	0.742763
sp|P04792|HSPB1_HUMAN	>sp|P04792|HSPB1_HUMAN Heat shock protein beta-1 OS=Homo sapiens GN=HSPB1 PE=1 SV=2	4	4	4	4	4	4	4	4	4	4	4	4	4	4	4	36.6	36.6	36.6	22.782	38.566	745180	772000	583000	533890	758590	558445	0.736162
sp|P05109|S10A8_HUMAN	>sp|P05109|S10A8_HUMAN Protein S100-A8 OS=Homo sapiens GN=S100A8 PE=1 SV=1	4	4	4	4	3	4	4	4	3	4	4	4	3	4	4	37.6	37.6	37.6	10.834	33.308	1572300	1849200	1093300	1409300	1710750	1251300	0.731434
sp|P60660|MYL6_HUMAN	>sp|P60660|MYL6_HUMAN Myosin light polypeptide 6 OS=Homo sapiens GN=MYL6 PE=1 SV=2;>sp|P14649|MYL6B_HUMAN Myosin light chain 6B OS=Homo sapiens GN=MYL6B PE=1 SV=1	4	4	4	3	3	4	4	3	3	4	4	3	3	4	4	36.4	36.4	36.4	16.93	29.639	449120	541960	358190	365470	495540	361830	0.730173
sp|P26447|S10A4_HUMAN	>sp|P26447|S10A4_HUMAN Protein S100-A4 OS=Homo sapiens GN=S100A4 PE=1 SV=1	6	6	6	6	6	6	6	6	6	6	6	6	6	6	6	36.6	36.6	36.6	11.728	39.645	2054000	1816200	1396800	1404500	1935100	1400650	0.723813
sp|Q9HBI1|PARVB_HUMAN	>sp|Q9HBI1|PARVB_HUMAN Beta-parvin OS=Homo sapiens GN=PARVB PE=1 SV=1	3	3	3	2	3	3	3	2	3	3	3	2	3	3	3	9.3	9.3	9.3	41.714	16.537	0	359530	121960	138170	179765	130065	0.723528
sp|P09651|ROA1_HUMAN	>sp|P09651|ROA1_HUMAN Heterogeneous nuclear ribonucleoprotein A1 OS=Homo sapiens GN=HNRNPA1 PE=1 SV=5	9	9	9	4	4	7	9	4	4	7	9	4	4	7	9	32	32	32	38.746	59.877	1321600	948100	768290	831540	1134850	799915	0.704864
sp|P04040|CATA_HUMAN	>sp|P04040|CATA_HUMAN Catalase OS=Homo sapiens GN=CAT PE=1 SV=3	10	10	10	9	7	10	9	9	7	10	9	9	7	10	9	26.6	26.6	26.6	59.755	80.318	1890900	1958500	1263500	1263000	1924700	1263250	0.656336
sp|P14314|GLU2B_HUMAN	>sp|P14314|GLU2B_HUMAN Glucosidase 2 subunit beta OS=Homo sapiens GN=PRKCSH PE=1 SV=2	5	5	5	3	4	5	5	3	4	5	5	3	4	5	5	9.5	9.5	9.5	59.425	35.188	604070	492500	348430	357860	548285	353145	0.64409
sp|P51991|ROA3_HUMAN	>sp|P51991|ROA3_HUMAN Heterogeneous nuclear ribonucleoprotein A3 OS=Homo sapiens GN=HNRNPA3 PE=1 SV=2	4	4	4	4	4	4	4	4	4	4	4	4	4	4	4	17.7	17.7	17.7	39.594	26.393	436890	371770	229670	288480	404330	259075	0.640751
sp|P02452|CO1A1_HUMAN	>sp|P02452|CO1A1_HUMAN Collagen alpha-1(I) chain OS=Homo sapiens GN=COL1A1 PE=1 SV=5	8	8	8	8	8	8	8	8	8	8	8	8	8	8	8	6.6	6.6	6.6	138.94	57.187	3869900	4348900	2460900	2785800	4109400	2623350	0.638378
sp|P00491|PNPH_HUMAN	>sp|P00491|PNPH_HUMAN Purine nucleoside phosphorylase OS=Homo sapiens GN=PNP PE=1 SV=2	4	4	4	3	4	4	4	3	4	4	4	3	4	4	4	21.8	21.8	21.8	32.118	23.861	257450	257730	147840	180730	257590	164285	0.637777
sp|P33241|LSP1_HUMAN	>sp|P33241|LSP1_HUMAN Lymphocyte-specific protein 1 OS=Homo sapiens GN=LSP1 PE=1 SV=1	6	6	6	4	5	6	5	4	5	6	5	4	5	6	5	30.1	30.1	30.1	37.191	43.997	648910	729540	440900	432600	689225	436750	0.633683
sp|P06396|GELS_HUMAN	>sp|P06396|GELS_HUMAN Gelsolin OS=Homo sapiens GN=GSN PE=1 SV=1	21	21	21	18	15	21	19	18	15	21	19	18	15	21	19	42.6	42.6	42.6	85.696	323.31	7818500	7859200	4983700	4777800	7838850	4880750	0.622636
sp|P30405|PPIF_HUMAN	>sp|P30405|PPIF_HUMAN Peptidyl-prolyl cis-trans isomerase F, mitochondrial OS=Homo sapiens GN=PPIF PE=1 SV=1	5	5	5	4	5	5	5	4	5	5	5	4	5	5	5	44.9	44.9	44.9	22.04	51.71	934140	868990	512830	582680	901565	547755	0.60756
sp|P63104|1433Z_HUMAN	>sp|P63104|1433Z_HUMAN 14-3-3 protein zeta/delta OS=Homo sapiens GN=YWHAZ PE=1 SV=1	14	14	11	13	12	11	11	13	12	11	11	11	9	9	9	54.7	54.7	51	27.745	153.56	5509100	4923400	3345400	2989700	5216250	3167550	0.607247
sp|P05556|ITB1_HUMAN	>sp|P05556|ITB1_HUMAN Integrin beta-1 OS=Homo sapiens GN=ITGB1 PE=1 SV=2	8	8	8	4	4	7	8	4	4	7	8	4	4	7	8	14.3	14.3	14.3	88.414	55.606	698760	718590	426830	365590	708675	396210	0.559086
sp|P07237|PDIA1_HUMAN	>sp|P07237|PDIA1_HUMAN Protein disulfide-isomerase OS=Homo sapiens GN=P4HB PE=1 SV=3	9	9	9	6	7	8	8	6	7	8	8	6	7	8	8	27.2	27.2	27.2	57.116	59.747	994440	882480	474790	567580	938460	521185	0.555362
sp|P32119|PRDX2_HUMAN	>sp|P32119|PRDX2_HUMAN Peroxiredoxin-2 OS=Homo sapiens GN=PRDX2 PE=1 SV=5	4	3	3	4	4	3	4	3	3	2	3	3	3	2	3	27.3	21.7	21.7	21.892	18.731	269450	298780	152060	151910	284115	151985	0.534942
sp|P08311|CATG_HUMAN	>sp|P08311|CATG_HUMAN Cathepsin G OS=Homo sapiens GN=CTSG PE=1 SV=2	3	3	3	2	3	3	2	2	3	3	2	2	3	3	2	15.7	15.7	15.7	28.837	17.43	0	297610	156980	0	148805	78490	0.527469
sp|P61006|RAB8A_HUMAN	>sp|P61006|RAB8A_HUMAN Ras-related protein Rab-8A OS=Homo sapiens GN=RAB8A PE=1 SV=1	5	4	4	5	4	4	4	4	3	3	3	4	3	3	3	25.1	19.8	19.8	23.668	25.692	294010	248080	143070	140810	271045	141940	0.523677
sp|P50552|VASP_HUMAN	>sp|P50552|VASP_HUMAN Vasodilator-stimulated phosphoprotein OS=Homo sapiens GN=VASP PE=1 SV=3	12	12	12	11	10	12	10	11	10	12	10	11	10	12	10	33.2	33.2	33.2	39.829	80.835	1398000	1435300	618520	805450	1416650	711985	0.502584
sp|P30041|PRDX6_HUMAN	>sp|P30041|PRDX6_HUMAN Peroxiredoxin-6 OS=Homo sapiens GN=PRDX6 PE=1 SV=3	3	3	3	2	3	3	3	2	3	3	3	2	3	3	3	25.9	25.9	25.9	25.035	22.538	676450	779670	395410	335420	728060	365415	0.501902
sp|P02679|FIBG_HUMAN	>sp|P02679|FIBG_HUMAN Fibrinogen gamma chain OS=Homo sapiens GN=FGG PE=1 SV=3	4	4	4	2	4	4	4	2	4	4	4	2	4	4	4	13.7	13.7	13.7	51.511	26.086	307740	401060	150010	194330	354400	172170	0.485807
sp|P08514|ITA2B_HUMAN	>sp|P08514|ITA2B_HUMAN Integrin alpha-IIb OS=Homo sapiens GN=ITGA2B PE=1 SV=3	27	27	27	25	25	24	23	25	25	24	23	25	25	24	23	36.2	36.2	36.2	113.38	265.62	11789000	12116000	5467000	5994400	11952500	5730700	0.479456
sp|Q13418|ILK_HUMAN	>sp|Q13418|ILK_HUMAN Integrin-linked protein kinase OS=Homo sapiens GN=ILK PE=1 SV=2	6	6	6	5	5	5	5	5	5	5	5	5	5	5	5	15	15	15	51.419	40.414	525900	561110	261630	257930	543505	259780	0.477972
sp|P05106|ITB3_HUMAN	>sp|P05106|ITB3_HUMAN Integrin beta-3 OS=Homo sapiens GN=ITGB3 PE=1 SV=2	26	26	26	21	22	26	25	21	22	26	25	21	22	26	25	46.4	46.4	46.4	87.057	204.22	10286000	11473000	5124400	5172600	10879500	5148500	0.473229
sp|P12931|SRC_HUMAN;sp|P06239|LCK_HUMAN;sp|P06241|FYN_HUMAN;sp|P07947|YES_HUMAN	>sp|P12931|SRC_HUMAN Proto-oncogene tyrosine-protein kinase Src OS=Homo sapiens GN=SRC PE=1 SV=3	3	3	3	3	3	2	3	3	3	2	3	3	3	2	3	6.3	6.3	6.3	59.834	17.177	173780	371970	125910	121290	272875	123600	0.452955
sp|P08238|HS90B_HUMAN	>sp|P08238|HS90B_HUMAN Heat shock protein HSP 90-beta OS=Homo sapiens GN=HSP90AB1 PE=1 SV=4	7	7	4	7	7	7	5	7	7	7	5	4	4	4	2	11.3	11.3	8.1	83.263	51.189	960310	1082800	407770	480970	1021555	444370	0.434994
sp|P14625|ENPL_HUMAN	>sp|P14625|ENPL_HUMAN Endoplasmin OS=Homo sapiens GN=HSP90B1 PE=1 SV=1	10	10	10	9	9	8	10	9	9	8	10	9	9	8	10	18.7	18.7	18.7	92.468	72.399	1308400	1484400	592710	614610	1396400	603660	0.432297
sp|P14770|GPIX_HUMAN	>sp|P14770|GPIX_HUMAN Platelet glycoprotein IX OS=Homo sapiens GN=GP9 PE=1 SV=3	4	4	4	4	4	4	4	4	4	4	4	4	4	4	4	30.5	30.5	30.5	19.046	30.509	843670	892910	366670	379580	868290	373125	0.429724
sp|P11169|GTR3_HUMAN	>sp|P11169|GTR3_HUMAN Solute carrier family 2, facilitated glucose transporter member 3 OS=Homo sapiens GN=SLC2A3 PE=1 SV=1;>sp|Q8TDB8|GTR14_HUMAN Solute carrier family 2, facilitated glucose transporter member 14 OS=Homo sapiens GN=SLC2A14 PE=2 SV=1	4	4	4	3	3	3	4	3	3	3	4	3	3	3	4	12.5	12.5	12.5	53.924	27.838	865660	854460	371040	362640	860060	366840	0.426528
sp|P21333|FLNA_HUMAN	>sp|P21333|FLNA_HUMAN Filamin-A OS=Homo sapiens GN=FLNA PE=1 SV=4	109	109	105	98	103	101	104	98	103	101	104	94	99	97	100	54.3	54.3	53.1	280.74	323.31	56581000	59201000	24173000	24199000	57891000	24186000	0.417785
sp|P02675|FIBB_HUMAN	>sp|P02675|FIBB_HUMAN Fibrinogen beta chain OS=Homo sapiens GN=FGB PE=1 SV=2	5	5	5	5	3	4	5	5	3	4	5	5	3	4	5	16.1	16.1	16.1	55.928	36.805	478670	548750	233410	189270	513710	211340	0.411399
sp|P18206|VINC_HUMAN	>sp|P18206|VINC_HUMAN Vinculin OS=Homo sapiens GN=VCL PE=1 SV=4	29	29	29	27	25	25	28	27	25	25	28	27	25	25	28	33.4	33.4	33.4	123.8	207.77	5978500	6996200	2617100	2522700	6487350	2569900	0.39614
sp|O94919|ENDD1_HUMAN	>sp|O94919|ENDD1_HUMAN Endonuclease domain-containing 1 protein OS=Homo sapiens GN=ENDOD1 PE=1 SV=2	3	3	3	3	3	2	3	3	3	2	3	3	3	2	3	7.8	7.8	7.8	55.016	18.071	201880	118400	63965	61416	160140	62690.5	0.391473
sp|P12814|ACTN1_HUMAN	>sp|P12814|ACTN1_HUMAN Alpha-actinin-1 OS=Homo sapiens GN=ACTN1 PE=1 SV=2	19	19	12	17	17	15	16	17	17	15	16	11	11	8	9	29.1	29.1	20.1	103.06	231.45	3649000	4195500	1513700	1499800	3922250	1506750	0.384155
sp|P69905|HBA_HUMAN	>sp|P69905|HBA_HUMAN Hemoglobin subunit alpha OS=Homo sapiens GN=HBA1 PE=1 SV=2	8	8	6	8	6	4	4	8	6	4	4	6	4	2	2	66.9	66.9	49.3	15.257	96.473	27738000	15236000	8680300	7355600	21487000	8017950	0.373154
sp|Q86UX7|URP2_HUMAN	>sp|Q86UX7|URP2_HUMAN Fermitin family homolog 3 OS=Homo sapiens GN=FERMT3 PE=1 SV=1	14	14	14	13	13	13	13	13	13	13	13	13	13	13	13	31.3	31.3	31.3	75.952	98.813	2514000	2576100	934530	956330	2545050	945430	0.371478
sp|P07910|HNRPC_HUMAN	>sp|P07910|HNRPC_HUMAN Heterogeneous nuclear ribonucleoproteins C1/C2 OS=Homo sapiens GN=HNRNPC PE=1 SV=4	3	3	3	3	3	3	3	3	3	3	3	3	3	3	3	9.2	9.2	9.2	33.67	18.329	391140	282610	127070	119610	336875	123340	0.36613
sp|P37802|TAGL2_HUMAN	>sp|P37802|TAGL2_HUMAN Transgelin-2 OS=Homo sapiens GN=TAGLN2 PE=1 SV=3	13	13	13	7	8	12	11	7	8	12	11	7	8	12	11	65.8	65.8	65.8	22.391	105.91	2028400	2198300	694580	699760	2113350	697170	0.329889
sp|P13224|GP1BB_HUMAN	>sp|P13224|GP1BB_HUMAN Platelet glycoprotein Ib beta chain OS=Homo sapiens GN=GP1BB PE=1 SV=1	3	3	3	3	3	3	3	3	3	3	3	3	3	3	3	13.6	13.6	13.6	21.717	24.767	2158100	2197800	758320	676180	2177950	717250	0.329323
sp|P27797|CALR_HUMAN	>sp|P27797|CALR_HUMAN Calreticulin OS=Homo sapiens GN=CALR PE=1 SV=1	5	5	5	5	5	5	4	5	5	5	4	5	5	5	4	22.3	22.3	22.3	48.141	31.402	1170100	696390	282280	321910	933245	302095	0.323704
sp|Q9Y490|TLN1_HUMAN	>sp|Q9Y490|TLN1_HUMAN Talin-1 OS=Homo sapiens GN=TLN1 PE=1 SV=3	93	93	93	80	79	82	86	80	79	82	86	80	79	82	86	56.3	56.3	56.3	269.76	323.31	34388000	34591000	11280000	10909000	34489500	11094500	0.321678
sp|P35579|MYH9_HUMAN	>sp|P35579|MYH9_HUMAN Myosin-9 OS=Homo sapiens GN=MYH9 PE=1 SV=4	75	75	65	71	71	70	72	71	71	70	72	62	62	60	63	39.8	39.8	36	226.53	323.31	34601000	34015000	9779100	9640900	34308000	9710000	0.283024
sp|Q9H4B7|TBB1_HUMAN	>sp|Q9H4B7|TBB1_HUMAN Tubulin beta-1 chain OS=Homo sapiens GN=TUBB1 PE=1 SV=1	9	7	7	6	6	9	8	5	5	7	6	5	5	7	6	27.5	23.1	23.1	50.326	52.477	963880	1031900	296470	265970	997890	281220	0.281815
sp|P14923|PLAK_HUMAN	>sp|P14923|PLAK_HUMAN Junction plakoglobin OS=Homo sapiens GN=JUP PE=1 SV=3	14	14	14	12	13	8	9	12	13	8	9	12	13	8	9	25.9	25.9	25.9	81.744	93.529	2342900	2736700	644720	727880	2539800	686300	0.270218
sp|P15924|DESP_HUMAN	>sp|P15924|DESP_HUMAN Desmoplakin OS=Homo sapiens GN=DSP PE=1 SV=3	21	21	21	19	18	18	18	19	18	18	18	19	18	18	18	8.4	8.4	8.4	331.77	132.25	3419100	3488400	883890	972910	3453750	928400	0.268809
sp|Q15942|ZYX_HUMAN	>sp|Q15942|ZYX_HUMAN Zyxin OS=Homo sapiens GN=ZYX PE=1 SV=1	8	8	8	8	8	7	7	8	8	7	7	8	8	7	7	23.4	23.4	23.4	61.277	60.413	1889600	1994200	448940	418260	1941900	433600	0.223286
sp|P67936|TPM4_HUMAN	>sp|P67936|TPM4_HUMAN Tropomyosin alpha-4 chain OS=Homo sapiens GN=TPM4 PE=1 SV=3	9	9	4	9	9	6	7	9	9	6	7	4	4	2	2	44	44	19.8	28.521	56.198	3140900	3969700	743200	750090	3555300	746645	0.210009
sp|P81605|DCD_HUMAN	>sp|P81605|DCD_HUMAN Dermcidin OS=Homo sapiens GN=DCD PE=1 SV=2	3	3	3	3	3	3	3	3	3	3	3	3	3	3	3	22.7	22.7	22.7	11.284	19.873	1112900	1060400	200800	188830	1086650	194815	0.17928
sp|O95810|CAVN2_HUMAN	>sp|O95810|CAVN2_HUMAN Caveolae-associated protein 2 OS=Homo sapiens GN=CAVIN2 PE=1 SV=3	4	4	4	3	4	4	4	3	4	4	4	3	4	4	4	11.3	11.3	11.3	47.173	26.616	2703200	2304600	453240	397910	2503900	425575	0.169965
sp|Q02413|DSG1_HUMAN	>sp|Q02413|DSG1_HUMAN Desmoglein-1 OS=Homo sapiens GN=DSG1 PE=1 SV=2	12	12	12	11	11	9	8	11	11	9	8	11	11	9	8	16.8	16.8	16.8	113.75	82.863	4061600	4021800	700360	637400	4041700	668880	0.165495
sp|P35908|K22E_HUMAN	>sp|P35908|K22E_HUMAN Keratin, type II cytoskeletal 2 epidermal OS=Homo sapiens GN=KRT2 PE=1 SV=2	40	38	1	39	37	34	35	37	35	32	33	1	1	1	1	76.2	73.1	4.7	65.432	323.31	111010000	107900000	12917000	13142000	109455000	13029500	0.11904
sp|P05089|ARGI1_HUMAN	>sp|P05089|ARGI1_HUMAN Arginase-1 OS=Homo sapiens GN=ARG1 PE=1 SV=2	3	3	3	3	3	2	2	3	3	2	2	3	3	2	2	9	9	9	34.735	22.415	429010	1535400	103910	108240	982205	106075	0.107997
sp|P07900|HS90A_HUMAN	>sp|P07900|HS90A_HUMAN Heat shock protein HSP 90-alpha OS=Homo sapiens GN=HSP90AA1 PE=1 SV=5	6	3	3	6	6	5	6	3	3	2	3	3	3	2	3	9.3	4.5	4.5	84.659	19.73	319690	323980	0	69458	321835	34729	0.107909
sp|P00488|F13A_HUMAN	>sp|P00488|F13A_HUMAN Coagulation factor XIII A chain OS=Homo sapiens GN=F13A1 PE=1 SV=4	5	5	5	5	4	3	3	5	4	3	3	5	4	3	3	9.6	9.6	9.6	83.266	33.909	809510	868020	96082	83592	838765	89837	0.107106
sp|Q08554|DSC1_HUMAN	>sp|Q08554|DSC1_HUMAN Desmocollin-1 OS=Homo sapiens GN=DSC1 PE=1 SV=2	4	4	4	4	4	2	3	4	4	2	3	4	4	2	3	6.2	6.2	6.2	99.986	25.64	1624400	1382000	142320	170500	1503200	156410	0.104051
sp|P02775|CXCL7_HUMAN	>sp|P02775|CXCL7_HUMAN Platelet basic protein OS=Homo sapiens GN=PPBP PE=1 SV=3	5	5	5	5	5	5	4	5	5	5	4	5	5	5	4	39.8	39.8	39.8	13.894	32.919	1425500	1457500	134510	132440	1441500	133475	0.0925945
sp|Q5T749|KPRP_HUMAN	>sp|Q5T749|KPRP_HUMAN Keratinocyte proline-rich protein OS=Homo sapiens GN=KPRP PE=1 SV=1	11	11	11	11	11	4	4	11	11	4	4	11	11	4	4	28.8	28.8	28.8	64.135	71.754	8979800	4916000	98363	96568	6947900	97465.5	0.0140281
sp|P68871|HBB_HUMAN	>sp|P68871|HBB_HUMAN Hemoglobin subunit beta OS=Homo sapiens GN=HBB PE=1 SV=2	11	10	6	11	11	6	7	10	10	5	6	6	6	2	3	70.1	63.3	37.4	15.998	273.07	35528000	43427000	97290	86573	39477500	91931.5	0.00232871
sp|O00151|PDLI1_HUMAN	>sp|O00151|PDLI1_HUMAN PDZ and LIM domain protein 1 OS=Homo sapiens GN=PDLIM1 PE=1 SV=4	4	4	4	4	3	1	2	4	3	1	2	4	3	1	2	21.3	21.3	21.3	36.071	29.791	608530	671880	0	0	640205	0	0
sp|P19105|ML12A_HUMAN	>sp|P19105|ML12A_HUMAN Myosin regulatory light chain 12A OS=Homo sapiens GN=MYL12A PE=1 SV=2;>sp|O14950|ML12B_HUMAN Myosin regulatory light chain 12B OS=Homo sapiens GN=MYL12B PE=1 SV=2	3	3	2	2	3	1	0	2	3	1	0	2	2	1	0	24	24	17.5	19.794	19.877	718420	652300	0	0	685360	0	0
sp|P02042|HBD_HUMAN	>sp|P02042|HBD_HUMAN Hemoglobin subunit delta OS=Homo sapiens GN=HBD PE=1 SV=2	8	3	3	8	8	4	4	3	3	0	0	3	3	0	0	62.6	29.9	29.9	16.055	24.323	755980	736170	0	0	746075	0	0
sp|P25311|ZA2G_HUMAN	>sp|P25311|ZA2G_HUMAN Zinc-alpha-2-glycoprotein OS=Homo sapiens GN=AZGP1 PE=1 SV=2	4	4	4	4	4	1	1	4	4	1	1	4	4	1	1	11.1	11.1	11.1	34.258	23.925	271140	338390	0	0	304765	0	0
sp|Q08188|TGM3_HUMAN	>sp|Q08188|TGM3_HUMAN Protein-glutamine gamma-glutamyltransferase E OS=Homo sapiens GN=TGM3 PE=1 SV=4	3	3	3	3	2	1	1	3	2	1	1	3	2	1	1	6.2	6.2	6.2	76.631	18.048	229490	233440	0	0	231465	0	0
sp|Q15517|CDSN_HUMAN	>sp|Q15517|CDSN_HUMAN Corneodesmosin OS=Homo sapiens GN=CDSN PE=1 SV=3	3	3	3	3	3	1	1	3	3	1	1	3	3	1	1	9.6	9.6	9.6	51.522	17.629	478780	585330	0	0	532055	0	0
sp|Q5T750|XP32_HUMAN	>sp|Q5T750|XP32_HUMAN Skin-specific protein 32 OS=Homo sapiens GN=XP32 PE=1 SV=1	6	6	6	6	5	0	0	6	5	0	0	6	5	0	0	32.4	32.4	32.4	26.238	39.931	1051200	1142500	0	0	1096850	0	0
